# Supplementary material for: A role for triglyceride lipase brummer in the regulation of sex differences in Drosophila fat storage and breakdown
Source: PLoS Biol. 2020 Jan 21;18(1):e3000595. doi: 10.1371/journal.pbio.3000595 (PMC6994176; doi:10.1371/journal.pbio.3000595)
Supplement: S1 Table — (XLSX) [file pbio.3000595.s025.xlsx]

## Sheet: Figure 1
Figure 1A					Display figures only show data from 0 hr to 24 hr post-starvation, but were part of a larger experiment with samples collected up to 36 hr or 48 hr post-starvation. Statistical comparisons were made between all time points examined and asterisks on display figures represent these p-values.
Student's t-test
	p-value
female vs male	0.00054
Figure 1B
Student's t-test
	p-value
female vs male	0.023
Figure 1C
Student's t-test
	p-value
female vs male	0.7319
Figure 1D
Student's t-test
	p-value
female vs male	0.0001208
Figure 1E
one-way ANOVA followed by Tukey HSD post-hoc test
	Female	Male
0 DPE vs 1 DPE	0.911608	0.000417
0 DPE vs 5 DPE	0.221159	6.8e-06
1 DPE vs 5 DPE	0.382611	0.0057051
Figure 1F
Student's t-test
	p-value
0 DPE - M vs. F	0.3755
5 DPE - M vs. F	0.02367
20 DPE - M vs. F	0.02948
30 DPE - M vs. F	0.0001499
Figure 1G
one-way ANOVA followed by Tukey HSD post-hoc test
	Female	Male
0 hr vs 12 hr	0.0974021	0.0022002
0 hr vs 24 hr	0.0337777	6e-07
0 hr vs 36 hr	8.23e-05	4e-07
12 hr vs 24 hr	0.924141	0.0001703
12 hr vs 36 hr	0.0045703	0.0001
24 hr vs 36 hr	0.0133524	0.981825
Figure 1H
one-way ANOVA followed by Tukey HSD post-hoc test
	Female	Male
0 hr vs 12 hr	0.106201	2.95e-05
0 hr vs 24 hr	1e-07	0
0 hr vs 36 hr	0	0
0 hr vs 48 hr	0	0
12 hr vs 24 hr	0.0021718	0
12 hr vs 36 hr	0.0002862	0
12 hr vs 48 hr	0	0
24 hr vs 36 hr	0.940496	0.976775
24 hr vs 48 hr	0.0027247	0.0001428
36 hr vs 48 hr	0.0300311	0.0010111

## Sheet: Figure 2
Figure 2A
Student's t-test between sexes at each time interval
	p-value
2 - 4 hr	0.183238
4 - 8 hr	0.00453049
8 - 12 hr	5.23716e-05
12 - 16 hr	0.00402566
16 - 20 hr	0.000661213
20 - 22 hr	2.43366e-07
Figure 2B
Student's t-test between sexes at each time interval
	p-value
2 - 4 hr	9.79043e-06
4 - 8 hr	1.7883e-06
8 - 12 hr	2.23773e-06
12 - 16 hr	0.000522726
16 - 20 hr	0.000786762
20 - 22 hr	0.00432878
Figure 2C
Student's t-test between sexes at each time interval
	p-value
2 - 4 hr	0.553445
4 - 8 hr	0.000353315
8 - 12 hr	6.36991e-07
12 - 16 hr	2.66308e-06
16 - 20 hr	8.03048e-06
20 - 22 hr	5.87289e-05
Figure 2D
Student's t-test between sexes at each time interval
	p-value
2 - 4 hr	2.37858e-10
4 - 8 hr	3.35412e-11
8 - 12 hr	1.36915e-10
12 - 16 hr	1.84522e-08
16 - 20 hr	1.13893e-07
20 - 22 hr	2.46271e-06
Figure 2E
Student's t-test between between conditions at each time interval
	p-value
2 - 4 hr	0.851352
4 - 8 hr	0.013962
8 - 12 hr	6.49018e-06
12 - 16 hr	1.3348e-05
16 - 20 hr	0.000802091
20 - 22 hr	2.23155e-05
Figure 2F
Student's t-test between between conditions at each time interval
	p-value
2 - 4 hr	0.0663436
4 - 8 hr	0.885142
8 - 12 hr	0.241562
12 - 16 hr	0.0794185
16 - 20 hr	0.392861
20 - 22 hr	0.618552

## Sheet: Figure 3
Figure 3A				**** p < 0.0001, *** p < 0.001, ** p < 0.01, * p < 0.05, ns = not significant
	Student's t-test (female vs male)
ACC	**
Agpat1	ns
Agpat2	ns
Agpat3	****
Agpat4	****
bmm	****
CG11425	***
CG11426	****
CG11437	****
CG11438	****
CG12746	ns
cg15450	***
puml	ns
CG1941	*
CG1946	*
CG5966	ns
Dgat2	**
dob	****
Gpat4	**
hsl	****
laza	**
Lpin	****
Lsd-1	****
Lsd-2	ns
mdy	**
mino	****
mod(mdg4)	****
PAPLA1	ns
seipin	ns
wun	**
wun2	****
Figure 3B
one-way ANOVA followed by Tukey HSD post-hoc test
	0 hr vs 0.25 hr	0 hr vs 0.5 hr	0 hr vs 1 hr	0 hr vs 2 hr	0 hr vs 4 hr	0 hr vs 8 hr	0 hr vs 24 hr	0.25 hr vs 0.5 hr	0.25 hr vs 1 hr	0.25 hr vs 2 hr	0.25 hr vs 4 hr	0.25 hr vs 8 hr	0.25 vs 24 hr	0.5 hr vs 1 hr	0.5 hr vs 2 hr	0.5 hr vs 4 hr	0.5 hr vs 8 hr	0.5 hr vs 24 hr	1 hr vs 2 hr	1 hr vs 4 hr	1 hr vs 8 hr	1 hr vs 24 hr	2 hr vs 4 hr	2 hr vs 8 hr	2 hr vs 24 hr	4 hr vs 8 hr	4 hr vs 24 hr	8 hr vs 24 hr
ACC	ns	ns	ns	ns	ns	ns	****	ns	ns	ns	ns	ns	****	ns	ns	ns	ns	****	ns	ns	ns	****	ns	ns	****	ns	****	****
Agpat1	ns	ns	ns	ns	ns	ns	***	ns	ns	ns	ns	ns	**	ns	ns	ns	ns	*	ns	ns	ns	**	ns	ns	***	ns	***	*
Agpat2	ns	ns	ns	ns	ns	ns	**	ns	ns	ns	ns	ns	****	ns	ns	ns	ns	**	ns	ns	ns	****	ns	ns	****	ns	****	***
Agpat3	ns	ns	ns	ns	ns	ns	****	ns	ns	ns	ns	ns	****	ns	ns	ns	ns	****	ns	ns	ns	****	ns	ns	****	ns	****	****
Agpat4	ns	ns	ns	ns	ns	ns	****	ns	ns	ns	ns	ns	**	ns	ns	ns	ns	****	ns	ns	ns	****	ns	ns	****	ns	****	****
bmm	ns	ns	ns	ns	ns	ns	****	ns	ns	ns	ns	ns	****	ns	ns	ns	ns	****	ns	ns	ns	****	ns	ns	****	ns	****	****
CG11425	ns	ns	ns	ns	ns	ns	****	ns	ns	ns	ns	ns	****	ns	ns	ns	ns	****	ns	ns	ns	****	ns	ns	****	ns	****	****
CG11426	ns	ns	ns	ns	ns	ns	****	ns	ns	ns	ns	*	**	ns	ns	ns	ns	****	ns	ns	ns	**	ns	ns	****	ns	****	****
CG11437	ns	ns	ns	ns	ns	ns	****	ns	ns	ns	ns	ns	****	ns	ns	ns	ns	****	ns	ns	ns	****	ns	ns	****	ns	****	****
CG11438	ns	ns	ns	ns	ns	ns	**	ns	ns	ns	ns	ns	*	ns	ns	ns	ns	***	ns	ns	ns	**	ns	ns	**	ns	***	*
CG12746	ns	ns	ns	ns	ns	ns	*	ns	ns	ns	ns	ns	**	ns	ns	ns	ns	**	ns	ns	ns	**	ns	ns	**	ns	**	*
CG15450	ns	ns	ns	ns	ns	ns	ns	ns	ns	ns	ns	ns	*	ns	ns	ns	ns	ns	ns	ns	ns	ns	ns	ns	*	ns	**	**
puml	ns	ns	ns	ns	ns	ns	ns	ns	ns	ns	ns	ns	ns	ns	ns	ns	ns	ns	ns	ns	ns	ns	ns	ns	*	ns	**	*
CG1941	ns	ns	ns	ns	ns	ns	ns	ns	ns	ns	ns	ns	ns	ns	ns	ns	ns	ns	ns	ns	ns	*	ns	ns	**	ns	*	ns
CG1946	ns	ns	ns	ns	ns	ns	ns	ns	ns	ns	ns	ns	ns	ns	ns	ns	ns	ns	ns	ns	ns	ns	ns	ns	ns	ns	ns	ns
CG5966	ns	ns	ns	ns	ns	**	****	ns	ns	ns	ns	*	****	ns	ns	ns	*	****	ns	ns	*	****	ns	ns	****	ns	****	****
Dgat2	ns	ns	ns	ns	ns	ns	****	ns	ns	ns	ns	ns	****	ns	ns	ns	ns	****	ns	ns	ns	****	ns	ns	****	ns	****	****
dob	ns	ns	ns	ns	ns	ns	**	ns	ns	ns	ns	ns	**	ns	ns	ns	ns	**	ns	ns	ns	***	ns	ns	**	ns	***	**
Gpat4	ns	ns	ns	ns	ns	ns	ns	ns	ns	ns	ns	ns	*	ns	ns	ns	ns	*	ns	ns	ns	**	ns	ns	**	ns	**	ns
hsl	ns	ns	ns	ns	ns	ns	****	ns	ns	ns	ns	ns	ns	ns	ns	ns	ns	****	ns	ns	ns	****	ns	ns	****	ns	****	*
laza	ns	ns	ns	ns	ns	ns	ns	ns	ns	ns	ns	ns	**	ns	ns	ns	ns	*	ns	ns	ns	**	ns	ns	**	ns	***	***
Lpin	ns	ns	ns	ns	ns	ns	****	ns	ns	ns	ns	ns	****	ns	ns	ns	ns	****	ns	ns	ns	****	ns	ns	****	ns	****	****
Lsd-1	ns	ns	ns	ns	ns	ns	ns	ns	ns	ns	ns	ns	ns	ns	ns	ns	ns	ns	ns	ns	ns	ns	ns	ns	ns	ns	ns	ns
Lsd-2	ns	ns	ns	ns	ns	ns	****	ns	ns	ns	ns	ns	****	ns	ns	ns	ns	****	ns	ns	ns	****	ns	ns	****	ns	****	**
mdy	ns	ns	ns	ns	ns	ns	****	ns	ns	ns	ns	ns	****	ns	ns	ns	ns	****	ns	ns	ns	****	ns	ns	****	ns	****	****
mino	ns	ns	ns	ns	ns	ns	****	ns	ns	ns	ns	ns	****	ns	ns	ns	ns	****	ns	ns	*	****	ns	ns	****	*	****	***
mod(mdg4)	ns	ns	ns	ns	ns	ns	ns	ns	ns	ns	ns	ns	ns	ns	ns	ns	ns	ns	ns	ns	ns	ns	ns	ns	ns	ns	ns	ns
PAPLA1	ns	ns	ns	ns	ns	ns	****	ns	ns	ns	ns	ns	**	ns	ns	ns	ns	****	ns	ns	ns	****	ns	ns	****	ns	****	*
seipin	ns	ns	ns	ns	ns	ns	****	ns	ns	ns	ns	ns	****	ns	ns	ns	ns	**	ns	ns	ns	***	ns	ns	****	ns	***	**
wun	ns	ns	ns	ns	ns	ns	***	ns	ns	ns	ns	ns	**	ns	ns	ns	ns	*	ns	ns	ns	**	ns	ns	**	ns	****	***
wun2	ns	ns	ns	ns	ns	ns	**	ns	ns	ns	ns	ns	**	ns	ns	ns	ns	*	ns	ns	ns	**	ns	ns	****	ns	****	***
Figure 3C
one-way ANOVA followed by Tukey HSD post-hoc test
	0 hr vs 0.25 hr	0 hr vs 0.5 hr	0 hr vs 1 hr	0 hr vs 2 hr	0 hr vs 4 hr	0 hr vs 8 hr	0 hr vs 24 hr	0.25 hr vs 0.5 hr	0.25 hr vs 1 hr	0.25 hr vs 2 hr	0.25 hr vs 4 hr	0.25 hr vs 8 hr	0.25 vs 24 hr	0.5 hr vs 1 hr	0.5 hr vs 2 hr	0.5 hr vs 4 hr	0.5 hr vs 8 hr	0.5 hr vs 24 hr	1 hr vs 2 hr	1 hr vs 4 hr	1 hr vs 8 hr	1 hr vs 24 hr	2 hr vs 4 hr	2 hr vs 8 hr	2 hr vs 24 hr	4 hr vs 8 hr	4 hr vs 24 hr	8 hr vs 24 hr
ACC	ns	ns	ns	ns	ns	ns	**	ns	ns	ns	ns	ns	***	ns	ns	ns	ns	**	ns	ns	ns	**	ns	ns	ns	ns	**	**
Agpat1	ns	ns	ns	ns	ns	ns	ns	ns	ns	ns	ns	ns	ns	ns	ns	ns	ns	ns	ns	ns	ns	ns	ns	ns	ns	ns	ns	ns
Agpat2	ns	ns	ns	ns	ns	ns	ns	ns	ns	ns	ns	ns	ns	ns	ns	ns	ns	ns	ns	ns	ns	ns	ns	ns	ns	ns	ns	ns
Agpat3	ns	ns	ns	ns	ns	ns	*	ns	ns	ns	ns	*	**	ns	ns	ns	ns	ns	ns	ns	*	**	ns	*	**	*	***	ns
Agpat4	ns	ns	ns	ns	ns	ns	ns	ns	ns	ns	ns	ns	ns	ns	ns	*	ns	ns	ns	ns	ns	ns	ns	ns	ns	ns	ns	ns
bmm	ns	ns	ns	*	***	****	****	ns	ns	ns	**	****	****	ns	ns	*	****	****	ns	ns	***	****	ns	**	****	ns	****	****
CG11425	ns	ns	ns	ns	ns	ns	****	ns	ns	ns	ns	ns	****	ns	ns	ns	ns	****	ns	ns	ns	****	ns	ns	****	ns	****	****
CG11426	ns	ns	ns	ns	ns	ns	ns	ns	ns	ns	ns	ns	ns	ns	ns	ns	ns	ns	ns	ns	ns	ns	ns	ns	ns	ns	ns	ns
CG11437	ns	ns	ns	ns	ns	ns	ns	ns	ns	ns	ns	ns	ns	ns	ns	ns	ns	ns	ns	ns	ns	ns	ns	ns	ns	ns	**	ns
CG11438	ns	ns	ns	ns	ns	ns	ns	ns	ns	ns	ns	ns	ns	ns	ns	ns	ns	ns	ns	ns	ns	ns	ns	ns	ns	ns	ns	ns
CG12746	ns	ns	ns	ns	ns	ns	ns	ns	ns	ns	ns	ns	ns	ns	ns	ns	ns	ns	ns	ns	ns	ns	ns	ns	ns	ns	ns	ns
CG15450	ns	ns	ns	ns	ns	ns	ns	ns	ns	ns	ns	ns	ns	ns	ns	ns	ns	ns	ns	ns	ns	ns	ns	ns	ns	ns	ns	ns
CG1882	ns	ns	ns	ns	ns	ns	ns	ns	ns	ns	ns	ns	ns	ns	ns	ns	ns	ns	ns	ns	ns	ns	ns	ns	ns	ns	ns	ns
CG1941	ns	ns	ns	ns	ns	ns	ns	ns	ns	*	**	ns	ns	ns	ns	ns	ns	ns	ns	ns	ns	ns	ns	ns	ns	ns	**	ns
CG1946	ns	ns	ns	ns	***	****	****	ns	ns	ns	****	****	****	ns	ns	****	****	****	ns	**	****	****	****	****	****	ns	**	ns
CG5966	ns	ns	ns	ns	****	****	****	ns	ns	*	****	****	****	ns	ns	****	****	****	ns	****	****	****	****	****	****	****	****	ns
Dgat2	ns	ns	ns	ns	ns	****	***	ns	ns	ns	ns	****	***	ns	ns	ns	****	**	ns	ns	****	**	ns	****	**	****	***	ns
dob	ns	ns	*	*	****	****	****	ns	ns	ns	***	**	****	ns	ns	**	ns	****	ns	ns	ns	****	*	ns	****	ns	**	***
Gpat4	ns	ns	ns	ns	ns	ns	ns	ns	ns	ns	ns	ns	ns	ns	ns	ns	ns	ns	ns	ns	ns	ns	ns	ns	ns	**	**	ns
hsl	ns	ns	ns	ns	ns	ns	ns	ns	ns	ns	ns	**	**	ns	ns	ns	ns	ns	ns	ns	*	ns	ns	ns	ns	ns	ns	ns
laza	ns	ns	ns	ns	ns	ns	****	ns	ns	ns	ns	ns	****	ns	ns	ns	ns	****	ns	ns	ns	****	ns	ns	****	ns	****	****
Lpin	ns	ns	ns	ns	ns	ns	**	ns	ns	ns	ns	ns	**	ns	ns	ns	ns	**	ns	ns	ns	***	ns	ns	*	ns	*	ns
Lsd-1	ns	ns	ns	ns	*	ns	****	ns	ns	*	**	*	****	ns	ns	ns	ns	****	ns	ns	ns	****	ns	ns	****	ns	**	***
Lsd-2	ns	ns	ns	ns	*	*	***	ns	ns	ns	**	**	****	ns	ns	ns	ns	*	ns	*	*	***	ns	ns	*	ns	ns	ns
mdy	ns	ns	ns	ns	ns	ns	ns	ns	ns	ns	ns	ns	ns	ns	ns	ns	*	*	ns	ns	ns	*	ns	**	***	*	**	ns
mino	ns	ns	ns	ns	**	ns	****	ns	ns	ns	**	ns	****	ns	ns	ns	ns	****	ns	**	ns	****	ns	ns	****	ns	****	****
mod(mdg4)	ns	ns	ns	ns	ns	ns	ns	ns	ns	ns	ns	ns	ns	ns	ns	ns	ns	ns	ns	ns	ns	ns	ns	ns	ns	ns	ns	ns
PAPLA1	ns	ns	ns	ns	ns	ns	***	ns	ns	ns	ns	ns	***	ns	ns	ns	ns	**	ns	ns	ns	**	ns	ns	****	ns	****	**
seipin	ns	ns	ns	ns	ns	ns	ns	ns	ns	ns	ns	ns	ns	ns	ns	ns	ns	ns	ns	ns	ns	ns	ns	ns	ns	ns	ns	ns
wun	ns	ns	ns	ns	ns	ns	*	ns	ns	ns	ns	ns	ns	ns	ns	ns	ns	ns	ns	ns	ns	ns	ns	ns	ns	ns	ns	ns
wun2	ns	ns	ns	ns	ns	ns	ns	ns	ns	ns	ns	ns	ns	ns	ns	ns	ns	ns	ns	ns	ns	ns	ns	ns	ns	ns	ns	ns

## Sheet: Figure 4
Figure 4A					Display figures only show data from 0 hr to 24 hr post-starvation, but were part of a larger experiment with samples collected up to 36 hr or 48 hr post-starvation. Statistical comparisons were made between all time points examined and asterisks on display figures represent these p-values.				N/A = not applicable as no samples were available to be collected at these time points
	Student's t-test (female vs male)
0 hr	0.01605
0.25 hr	0.1503
0.5 hr	0.000418
1 hr	0.008327
2 hr	0.001716
4 hr	0.01885
8 hr	0.0008585
24 hr	0.0008631
Figure 4B
one-way ANOVA followed by Tukey HSD post-hoc test
	p-value
F_bmm1-F_bmmrev	1.9e-06
M_bmmrev-F_bmmrev	0
M_bmm1-F_bmmrev	0.647497
M_bmmrev-F_bmm1	0
M_bmm1-F_bmm1	1e-07
M_bmm1-M_bmmrev	0
Figure 4D
one-way ANOVA followed by Tukey HSD post-hoc test
	p-value
F_bmmrev-F_bmm	0.0049156
M_bmm-F_bmm	2e-07
M_bmmrev-F_bmm	1e-07
M_bmm-F_bmmrev	1.39e-05
M_bmmrev-F_bmmrev	5.1e-06
M_bmmrev-M_bmm	0.839899
Figure 4E
	Student's t-test (female vs male)
F_bmm	0.04555
F_bmmrev	0.7731
M_bmm	0.0793
M_bmmrev	0.001348
Figure 4F
one-way ANOVA followed by Tukey HSD post-hoc test
	M - bmm^rev	M - bmm^1
0 hr vs 12 hr	6.17e-05	0.244
0 hr vs 24 hr	0	0.00622
0 hr vs 36 hr	N/A	2.9e-06
12 hr vs 24 hr	0.0024	0.349
12 hr vs 36 hr	N/A	0.000496
24 hr vs 36 hr	N/A	0.0357
Figure 4G
one-way ANOVA followed by Tukey HSD post-hoc test
	F - bmm^rev	F - bmm^1
0 hr vs 12 hr	0.0503	0.171
0 hr vs 24 hr	0.000404	0.126
0 hr vs 36 hr	1.6e-06	0.00671
12 hr vs 24 hr	0.244	0.998
12 hr vs 36 hr	0.00242	0.477
24 hr vs 36 hr	0.193	0.576

## Sheet: Figure 5
Figure 5A				GAL4 = GAL4 control (x-GAL4 > +); UAS = UAS control (+ > UAS-bmm-RNAi); KD = tissue- or cell type-specific bmm knockdown (x-GAL4 > UAS-bmm-RNAi)				Display figures only show data from 0 hr to 24 hr post-starvation, but were part of a larger experiment with samples collected up to 36 hr or 48 hr post-starvation. Statistical comparisons were made between all time points examined and asterisks on display figures represent these p-values.
one-way ANOVA followed by Tukey HSD post-hoc test
	p-value
GAL4 vs UAS	0.0001056
GAL4 vs KD	0.0269272
UAS vs KD	2e-07
Figure 5B
one-way ANOVA followed by Tukey HSD post-hoc test
	GAL4	UAS	KD
0 hr vs 12 hr	1e-07	1.1e-06	0.997
0 hr vs 24 hr	0	0	0.00218
0 hr vs 36 hr	0	0	0
0 hr vs 48 hr	0	0	0
12 hr vs 24 hr	5e-07	9.7e-06	0.00548
12 hr vs 36 hr	0	0	0
12 hr vs 48 hr	0	0	0
24 hr vs 36 hr	1e-06	0	0.00116
24 hr vs 48 hr	0	0	2.3e-06
36 hr vs 48 hr	0.00173	0.116	0.249

## Sheet: Figure 6
Figure 6A				GAL4 = GAL4 control (x-GAL4 > +); UAS = UAS control (+ > UAS-bmm-RNAi); KD = tissue- or cell type-specific bmm knockdown (x-GAL4 > UAS-bmm-RNAi)				Display figures only show data from 0 hr to 24 hr post-starvation, but were part of a larger experiment with samples collected up to 36 hr or 48 hr post-starvation. Statistical comparisons were made between all time points examined and asterisks on display figures represent these p-values.
one-way ANOVA followed by Tukey HSD post-hoc test
	p-value
GAL4 vs UAS	0.558
GAL4 vs KD	0.0954
UAS vs KD	0.0105
Figure 6B
one-way ANOVA followed by Tukey HSD post-hoc test
	GAL4	UAS	KD
0 hr vs 12 hr	1.03e-05	9e-06	0.128
0 hr vs 24 hr	0	0	3e-07
0 hr vs 36 hr	0	0	0
0 hr vs 48 hr	0	0	0
12 hr vs 24 hr	2.3e-06	9e-07	0.00043
12 hr vs 36 hr	0	0	0
12 hr vs 48 hr	0	0	0
24 hr vs 36 hr	1e-07	0	5.79e-05
24 hr vs 48 hr	0	0	0
36 hr vs 48 hr	0.259	0.135	0.000188
Figure 6C
one-way ANOVA followed by Tukey HSD post-hoc test
	p-value
F_bmm1-F_bmmrev	0.0020111
M_bmmrev-F_bmmrev -	0.987665
M_bmm1-F_bmmrev	4.19e-05
M_bmmrev-F_bmm1	0.0010708
M_bmm1-F_bmm1	0.128392
M_bmm1-M_bmmrev	2.45e-05

## Sheet: Figure 7
Figure 7A				GAL4 = GAL4 control (x-GAL4 > +); UAS = UAS control (+ > UAS-bmm-RNAi); KD = tissue- or cell type-specific bmm knockdown (x-GAL4 > UAS-bmm-RNAi)				The lowest p-value provided by R is 2 x 10^-16, therefore many statistical tests show the same p-value
Log-rank test with Bonferroni correction for multiple comparisons
	p-value		n
F - bmm^rev vs F - bmm^1	2 x 10^-16	F_bmm1	313
M - bmm^rev vs M - bmm^1	0.17	F_bmmrev	541
F - bmm^rev vs M - bmm^rev	2 x 10^-16	M_bmm1	297
F - bmm^1 vs M - bmm^1	1	M_bmmrev	454
F - bmm^rev vs M - bmm^1	2 x 10^-16
F - bmm^1 vs M - bmm^rev	0.28
Figure 7B
Log-rank test	<2e-16
Female n	176
Male n	154
Figure 7C
Log-rank test	<2e-16
Female n	169
Male n	123
Figure 7D
Log-rank test with Bonferroni correction for multiple comparisons
	p-value		n
F - bmm^rev vs F - bmm^1	2 x 10^-16	F_bmm1	529
M - bmm^rev vs M - bmm^1	2 x 10^-16	F_bmmrev	578
F - bmm^rev vs M - bmm^rev	2 x 10^-16	M_bmm1	561
F - bmm^1 vs M - bmm^1	1.1 x 10^-5	M_bmmrev	454
F - bmm^rev vs M - bmm^1	3.6 x 10^-11
F - bmm^1 vs M - bmm^rev	2 x 10^-16
Figure 7E
Log-rank test with Bonferroni correction for multiple comparisons
	p-value		n
GAL4 vs UAS	0.96	bmm	462
GAL4 vs KD	2 x 10^-16	GAL4	326
UAS vs KD	2 x 10^-16	UAS	431
Figure 7F
Log-rank test with Bonferroni correction for multiple comparisons
	p-value		n
GAL4 vs UAS	2 x 10^-16	bmm	509
GAL4 vs KD	2 x 10^-16	GAL4	408
UAS vs KD	1.5 x 10^-5	UAS	424
Figure 7G
Log-rank test with Bonferroni correction for multiple comparisons
	p-value		n
GAL4 vs UAS	0.1	bmm	221
GAL4 vs KD	2 x 10^-16	GAL4	178
UAS vs KD	2 x 10^-16	UAS	246
Figure 7H
Log-rank test with Bonferroni correction for multiple comparisons
	p-value		n
GAL4 vs UAS	2 x 10^-16	bmm	274
GAL4 vs KD	2 x 10^-16	GAL4	253
UAS vs KD	1	UAS	297

## Sheet: Figure S1
Figure S1A				Display figures only show data from 0 hr to 24 hr post-starvation, but were part of a larger experiment with samples collected up to 36 hr or 48 hr post-starvation. Statistical comparisons were made between all time points examined and asterisks on display figures represent these p-values.
one-way ANOVA followed by Tukey HSD post-hoc test
	p-value
0 hr vs 12 hr	0.564329
0 hr vs 24 hr	0.442028
0 hr vs 36 hr	0.545833
12 hr vs 24 hr	0.996041
12 hr vs 36 hr	0.999987
24 hr vs 36 hr	0.997521
Figure S1C
Student's t-test
	p-value
female vs male carcass	0.02231
Figure S1D
one-way ANOVA followed by Tukey HSD post-hoc test
females
	p-value
0 hr vs 12 hr	0.526
0 hr vs 24 hr	0
12 hr vs 24 hr	0
males
	p-value
0 hr vs 12 hr	0.426
0 hr vs 24 hr	1e-07
12 hr vs 24 hr	0
Figure S1E
one-way ANOVA followed by Tukey HSD post-hoc test
Females
	p-value
0 hr vs 12 hr	0.00705
0 hr vs 24 hr	1e-06
12 hr vs 24 hr	0.0105
Males
	p-value
0 hr vs 12 hr	1e-07
0 hr vs 24 hr	5e-07
12 hr vs 24 hr	0.8
Figure S1F
See Figure 1G for multiple comparisons
Figure S1G
one-way ANOVA followed by Tukey HSD post-hoc test
Females
	p-value
0 hr vs 12 hr	0.149
0 hr vs 24 hr	5.26e-05
12 hr vs 24 hr	0.0051
Males
	p-value
0 hr vs 12 hr	0.013
0 hr vs 24 hr	1.45e-05
12 hr vs 24 hr	0.000648

## Sheet: Figure S2
Figure S2A
Student's t-test between sexes at each time interval
	p-value
2 - 4 hr	0.0662148
4 - 8 hr	0.00308376
8 - 12 hr	0.0002411
12 - 16 hr	0.000446836
16 - 20 hr	1.38558e-05
20 - 22 hr	1.698e-07
Figure S2B
Student's t-test between sexes at each time interval
	p-value
2 - 4 hr	1.48974e-05
4 - 8 hr	1.6173e-05
8 - 12 hr	5.96022e-06
12 - 16 hr	5.80196e-05
16 - 20 hr	1.76797e-05
20 - 22 hr	3.76789e-05
Figure S2C
Student's t-test between sexes at each time interval
	p-value
2 - 4 hr	0.444457
4 - 8 hr	1.25003e-05
8 - 12 hr	5.92811e-13
12 - 16 hr	2.4055e-09
16 - 20 hr	1.88765e-07
20 - 22 hr	0.000154552
Figure S2D
Student's t-test between sexes at each time interval
	p-value
2 - 4 hr	5.99506e-12
4 - 8 hr	1.05353e-15
8 - 12 hr	1.24843e-14
12 - 16 hr	4.33454e-10
16 - 20 hr	1.71481e-08
20 - 22 hr	2.53356e-05

## Sheet: Figure S3
Figure S3A
Student's t-test between between conditions at each time interval
	p-value
2 - 4 hr	0.196101
4 - 8 hr	0.00242486
8 - 12 hr	4.85903e-05
12 - 16 hr	5.20561e-05
16 - 20 hr	1.38379e-06
20 - 22 hr	1.55458e-09
Figure S3B
Student's t-test between between conditions at each time interval
	p-value
2 - 4 hr	0.989618
4 - 8 hr	6.12171e-05
8 - 12 hr	4.65611e-10
12 - 16 hr	2.23062e-09
16 - 20 hr	1.33512e-05
20 - 22 hr	4.08876e-09
Figure S3C
Student's t-test between between conditions at each time interval
	p-value
2 - 4 hr	0.0724661
4 - 8 hr	0.00801704
8 - 12 hr	0.00124753
12 - 16 hr	0.000809787
16 - 20 hr	7.71913e-06
20 - 22 hr	6.59425e-08
Figure S3D
Student's t-test between between conditions at each time interval
	p-value
2 - 4 hr	0.000160154
4 - 8 hr	9.60811e-06
8 - 12 hr	1.45166e-07
12 - 16 hr	3.60116e-06
16 - 20 hr	9.3139e-06
20 - 22 hr	4.75004e-06
Figure S3E
Student's t-test between between conditions at each time interval
	p-value
2 - 4 hr	0.549173
4 - 8 hr	0.00255031
8 - 12 hr	4.91133e-05
12 - 16 hr	0.00161399
16 - 20 hr	0.000127037
20 - 22 hr	8.11005e-09
Figure S3F
Student's t-test between between conditions at each time interval
	p-value
2 - 4 hr	0.588823
4 - 8 hr	0.000438952
8 - 12 hr	7.51444e-10
12 - 16 hr	2.00358e-09
16 - 20 hr	7.01678e-07
20 - 22 hr	2.96829e-10
Figure S3G
Student's t-test between between conditions at each time interval
	p-value
2 - 4 hr	0.0532302
4 - 8 hr	0.0138078
8 - 12 hr	0.00979271
12 - 16 hr	0.0627457
16 - 20 hr	0.000755705
20 - 22 hr	6.15479e-06
Figure S3H
Student's t-test between between conditions at each time interval
	p-value
2 - 4 hr	4.97531e-05
4 - 8 hr	2.63536e-06
8 - 12 hr	4.72513e-08
12 - 16 hr	1.01965e-06
16 - 20 hr	8.29405e-07
20 - 22 hr	1.10632e-06

[truncated: 21 more sheets: Figure S4, Figure S5, Figure S6, Figure S7, Figure S8, Figure S9, Figure S10, Figure S11, Figure S12, Figure S13, Figure S14, Figure S15, Figure S16, Figure S17, Figure S18, Figure S19, Figure S20, Figure S21, Figure S22, Figure S23 …]
