# Supplementary material for: A role for triglyceride lipase brummer in the regulation of sex differences in Drosophila fat storage and breakdown
Source: PLoS Biol. 2020 Jan 21;18(1):e3000595. doi: 10.1371/journal.pbio.3000595 (PMC6994176; doi:10.1371/journal.pbio.3000595)
Supplement: S2 Table — (XLSX) [file pbio.3000595.s026.xlsx]

## Sheet: Sheet1
Figure 1A vs 1B
Student's t-test
	p-value
Canton-S vs w1118 females	0.637
Canton-S vs w1118 males	0.999
Figure 1F
Student's t-test
	p-value
0 DPE - 5 DPE - females	0.5088
0 DPE - 5 DPE - males	0.02781
Figure 1A vs 1B vs 4B
one-way ANOVA followed by Tukey's HSD test
	p-value
Females
Canton-S vs. bmmrev	0.589
w1118 vs bmmrev	0.891
w1118 vs Canton-S	0.886
Males
Canton-S vs. bmmrev	0.624
w1118 vs bmmrev	0.626
w1118 vs Canton-S	1
