# Supplementary material for: A role for triglyceride lipase brummer in the regulation of sex differences in Drosophila fat storage and breakdown
Source: PLoS Biol. 2020 Jan 21;18(1):e3000595. doi: 10.1371/journal.pbio.3000595 (PMC6994176; doi:10.1371/journal.pbio.3000595)
Supplement: S1 Data — (XLSX) [file pbio.3000595.s028.xlsx]

## Sheet: Canton-S % body fat
genotype	time (hours post-starvation)	% body fat		genotype	days post-eclosion (DPE)	% body fat		F = female, M = male
F	0	3.27938		F	0	3.19455
F	0	2.65397		F	0	3.24733
F	0	2.78641		F	0	4.86555
F	0	3.30153		F	0	3.35664
M	0	1.42665		M	0	3.08922
M	0	1.24402		M	0	3.46402
M	0	1.42272		M	0	3.64442
M	0	1.93806		M	0	3.84582
F	12	2.51333		F	1	3.56536
F	12	2.41061		F	1	3.73436
F	12	2.44481		F	1	3.2236
F	12	2.41997		F	1	3.53881
M	12	1.06458		M	1	2.55961
M	12	1.019		M	1	2.18407
M	12	0.649339		M	1	2.21631
M	12	0.805892		M	1	2.31564
F	24	2.84876		F	5	3.27938
F	24	1.87547		F	5	2.65397
F	24	2.35914		F	5	2.78641
F	24	2.1692		F	5	3.30153
M	24	0		M	5	1.42665
M	24	0.193313		M	5	1.24402
M	24	0		M	5	1.42272
M	24	0		M	5	1.93806
F	36	1.84695
F	36	1.10943
F	36	1.60327
F	36	1.4649
M	36	0
M	36	0
M	36	0
M	36	0

## Sheet: w1118 % body fat
genotype	days post-eclosion (DPE)	% body fat		genotype	days post-eclosion	% body fat		genotype	time (hours post-starvation)	% body fat		F = female, M = male
M	5	0.878221		F	0	3.10801		F	0	3.58004
M	5	2.22011		F	0	2.61803		F	0	3.69358
M	5	1.29756		F	0	2.7432		F	0	2.91008
M	5	1.63304		F	0	4.61731		F	0	4.11572
F	5	3.4045		F	0	2.73247		F	0	3.34972
F	5	2.49726		F	0	3.36439		F	0	3.39275
F	5	3.33412		F	0	3.61782		F	0	3.35246
F	5	3.32629		M	0	2.8907		F	0	3.8637
				M	0	3.20628		F	0	4.25983
				M	0	3.12519		F	0	3.81106
				M	0	3.76294		F	0	4.11801
				M	0	3.55255		F	12	2.6633
				M	0	4.00335		F	12	2.94365
				M	0	4.4132		F	12	2.87944
				F	5	2.77354		F	12	3.23215
				F	5	2.99026		F	12	3.30397
				F	5	3.13074		F	12	3.58201
				F	5	3.85694		F	12	3.24237
				F	5	3.42775		F	12	3.3241
				F	5	3.55007		F	12	3.24717
				F	5	3.48069		F	24	2.70956
				F	5	3.72246		F	24	1.62672
				F	5	3.795		F	24	2.88408
				F	5	3.59382		F	24	2.2474
				M	5	2.43316		F	24	2.70272
				M	5	2.76947		F	24	1.88008
				M	5	3.44751		F	24	1.60145
				M	5	3.24792		F	24	2.20993
				M	5	2.63976		F	24	2.6049
				M	5	2.79317		F	24	2.24178
				M	5	2.86987		F	24	2.80175
				M	5	2.87426		F	24	2.72329
				M	5	3.03117		M	0	3.17807
				M	5	3.87791		M	0	2.94616
				F	20	3.74982		M	0	3.28782
				F	20	3.68559		M	0	2.93197
				F	20	3.89383		M	0	2.87193
				F	20	3.87792		M	0	3.19711
				F	20	4.42998		M	0	3.25047
				F	20	4.37837		M	0	4.23659
				F	20	3.10841		M	0	3.39601
				F	20	2.69452		M	0	3.35987
				F	20	2.70302		M	0	3.30566
				F	20	2.5716		M	12	2.85919
				M	20	2.6689		M	12	2.65197
				M	20	2.16064		M	12	2.10869
				M	20	2.37368		M	12	2.45277
				M	20	3.54444		M	12	2.77041
				M	20	3.43443		M	12	2.02814
				M	20	3.27629		M	12	2.60498
				M	20	2.76554		M	12	2.99939
				M	20	2.65035		M	12	2.51835
				M	20	2.77856		M	12	2.70715
				M	20	3.21328		M	12	2.38761
				F	30	4.18238		M	12	2.29923
				F	30	4.93866		M	24	1.11232
				F	30	4.83169		M	24	1.41617
				F	30	4.71349		M	24	1.21647
				F	30	3.93926		M	24	0.33948
				F	30	4.56164		M	24	0.493391
				F	30	3.6086		M	24	0.0993332
				F	30	3.49091		M	24	0.185173
				F	30	2.93187		M	24	0.353607
				F	30	3.06198		M	24	1.18108
				M	30	2.0398		M	24	0.433773
				M	30	2.29191		M	24	1.09246
				M	30	2.72623		M	24	0.702378
				M	30	3.56622		F	36	2.51121
				M	30	3.26025		F	36	1.46131
				M	30	2.99324		F	36	2.01149
				M	30	2.16956		F	36	2.74548
				M	30	2.34685		F	36	2.84163
				M	30	2.9268		F	36	2.06788
				M	30	2.51112		F	36	2.04261
								F	36	2.56455
								F	36	1.73195
								F	36	2.33326
								F	36	1.9563
								F	48	1.9344
								F	48	1.70241
								F	48	1.66036
								F	48	1.67165
								F	48	1.21206
								F	48	2.62993
								F	48	1.56935
								F	48	1.47579
								F	48	2.03565
								F	48	1.93809
								F	48	0
								F	48	1.63013
								M	36	0.287744
								M	36	0.58193
								M	36	0.56153
								M	36	0.802307
								M	36	0.854702
								M	36	1.55113
								M	36	0.7658
								M	36	0.785678
								M	36	0.333758
								M	36	0.350614
								M	36	0.385365
								M	36	0.393615
								M	48	0
								M	48	0
								M	48	0
								M	48	0.479201
								M	48	0.102608
								M	48	0
								M	48	0
								M	48	0
								M	48	0
								M	48	0.00561878
								M	48	0.0117849
								M	48	0.126098

## Sheet: bmm^rev vs. bmm^1 % body fat
genotype	days post-eclosion (DPE)	% body fat		genotype	days post-eclosion (DPE)	% body fat		genotype	time (hours post-starvation)	% body fat		F = female, M = male, bmmrev = bmm^rev, bmm1 = bmm^1
F_bmm1	5	4.53078		F_bmm	0	4.31819		F_bmm1	0	4.53078
F_bmm1	5	3.9754		F_bmm	0	4.30507		F_bmm1	0	3.9754
F_bmm1	5	4.01535		F_bmm	0	4.15585		F_bmm1	0	4.01535
F_bmm1	5	4.12894		F_bmm	0	4.24686		F_bmm1	0	4.12894
F_bmm1	5	4.94407		F_bmmrev	0	4.61746		F_bmm1	0	4.94407
F_bmm1	5	5.1499		F_bmmrev	0	4.61848		F_bmm1	0	5.1499
F_bmm1	5	5.1141		F_bmmrev	0	4.93735		F_bmm1	0	5.1141
F_bmm1	5	4.73498		F_bmmrev	0	4.61235		F_bmm1	0	4.73498
M_bmm1	5	3.21479		M_bmm	0	5.72665		M_bmm1	0	3.21479
M_bmm1	5	2.72834		M_bmm	0	5.52657		M_bmm1	0	2.72834
M_bmm1	5	2.95316		M_bmm	0	5.54352		M_bmm1	0	2.95316
M_bmm1	5	2.56149		M_bmm	0	5.37283		M_bmm1	0	2.56149
M_bmm1	5	3.28845		M_bmmrev	0	5.78449		M_bmm1	0	3.28845
M_bmm1	5	3.19326		M_bmmrev	0	5.77637		M_bmm1	0	3.19326
M_bmm1	5	3.14933		M_bmmrev	0	5.48674		M_bmm1	0	3.14933
M_bmm1	5	3.08587		M_bmmrev	0	5.46103		M_bmm1	0	3.08587
F_bmmrev	5	3.17641		F_bmm	1	4.47888		F_bmmrev	0	3.17641
F_bmmrev	5	3.27746		F_bmm	1	4.44035		F_bmmrev	0	3.27746
F_bmmrev	5	2.86777		F_bmm	1	4.27883		F_bmmrev	0	2.86777
F_bmmrev	5	2.81137		F_bmm	1	4.40099		F_bmmrev	0	2.81137
F_bmmrev	5	3.84249		F_bmmrev	1	4.4754		F_bmmrev	0	3.84249
F_bmmrev	5	2.76614		F_bmmrev	1	4.66958		F_bmmrev	0	2.76614
F_bmmrev	5	3.73103		F_bmmrev	1	4.42021		F_bmmrev	0	3.73103
F_bmmrev	5	3.56669		F_bmmrev	1	5.02831		F_bmmrev	0	3.56669
M_bmmrev	5	0.84443		M_bmm	1	5.46892		M_bmmrev	0	0.84443
M_bmmrev	5	1.05358		M_bmm	1	5.26205		M_bmmrev	0	1.05358
M_bmmrev	5	0.754348		M_bmm	1	5.42257		M_bmmrev	0	0.754348
M_bmmrev	5	1.20163		M_bmm	1	5.21118		M_bmmrev	0	1.20163
M_bmmrev	5	1.80857		M_bmmrev	1	4.67469		M_bmmrev	0	1.80857
M_bmmrev	5	1.6849		M_bmmrev	1	4.05754		M_bmmrev	0	1.6849
M_bmmrev	5	1.25127		M_bmmrev	1	4.51093		M_bmmrev	0	1.25127
M_bmmrev	5	1.53683		M_bmmrev	1	4.87365		M_bmmrev	0	1.53683
								F_bmm1	12	3.80855
								F_bmm1	12	3.60175
								F_bmm1	12	3.61115
								F_bmm1	12	2.88187
								F_bmm1	12	4.54867
								F_bmm1	12	4.60725
								F_bmm1	12	4.69267
								F_bmm1	12	3.72453
								M_bmm1	12	2.57951
								M_bmm1	12	2.39229
								M_bmm1	12	2.25991
								M_bmm1	12	1.96459
								M_bmm1	12	2.93862
								M_bmm1	12	3.01021
								M_bmm1	12	3.41537
								M_bmm1	12	2.48058
								F_bmmrev	12	2.87717
								F_bmmrev	12	2.58577
								F_bmmrev	12	2.54817
								F_bmmrev	12	2.31318
								F_bmmrev	12	3.01346
								F_bmmrev	12	2.31054
								F_bmmrev	12	2.40573
								F_bmmrev	12	2.32518
								M_bmmrev	12	0.484882
								M_bmmrev	12	0.713614
								M_bmmrev	12	0.188783
								M_bmmrev	12	0.434749
								M_bmmrev	12	0.855062
								M_bmmrev	12	0.682586
								M_bmmrev	12	0.576821
								M_bmmrev	12	0.60611
								F_bmm1	24	3.38086
								F_bmm1	24	3.77487
								F_bmm1	24	3.14507
								F_bmm1	24	3.56102
								F_bmm1	24	5.11654
								F_bmm1	24	4.35504
								F_bmm1	24	4.21999
								F_bmm1	24	3.53008
								M_bmm1	24	1.94971
								M_bmm1	24	2.25834
								M_bmm1	24	2.30691
								M_bmm1	24	1.78208
								M_bmm1	24	2.74255
								M_bmm1	24	2.50742
								M_bmm1	24	1.94199
								M_bmm1	24	2.79217
								F_bmmrev	24	1.99984
								F_bmmrev	24	0.729281
								F_bmmrev	24	1.58468
								F_bmmrev	24	1.57449
								F_bmmrev	24	2.31298
								F_bmmrev	24	3.03706
								F_bmmrev	24	3.13957
								F_bmmrev	24	2.02254
								M_bmmrev	24	0
								M_bmmrev	24	0
								M_bmmrev	24	0
								M_bmmrev	24	0
								M_bmmrev	24	0.135866
								M_bmmrev	24	0.172477
								M_bmmrev	24	0
								M_bmmrev	24	0.244885
								F_bmm1	36	3.15604
								F_bmm1	36	3.69497
								F_bmm1	36	3.17327
								F_bmm1	36	2.89519
								F_bmm1	36	3.40723
								F_bmm1	36	4.93512
								F_bmm1	36	3.11272
								F_bmm1	36	3.5911
								M_bmm1	36	1.50869
								M_bmm1	36	1.44525
								M_bmm1	36	1.29093
								M_bmm1	36	0.928247
								M_bmm1	36	2.27718
								M_bmm1	36	2.35447
								M_bmm1	36	1.94199
								M_bmm1	36	1.82402
								F_bmmrev	36	1.55569
								F_bmmrev	36	0.918847
								F_bmmrev	36	1.33636
								F_bmmrev	36	1.0951
								F_bmmrev	36	1.93304
								F_bmmrev	36	2.18362
								F_bmmrev	36	1.28137
								F_bmmrev	36	1.83541

## Sheet: c587>bmm-RNAi % body fat
c587 > UAS-bmm-RNAi (VDRC #37880)								c587>UAS-bmm-RNAi #2 (VDRC #37877)						F = female, M = male, GAL4 = GAL4 control (GAL4>+), UAS = UAS control (+>UAS), bmm = tissue-specific knockdown (GAL4 > UAS-bmm-RNAi)
genotype	time (hours post-starvation)	% body fat		genotype	time (hours post-starvation)	% body fat		genotype	sex	hr post-starvation	% body fat
F_GAL4	0	5.17822		M_GAL4	0	3.80533		F_bmm	F	0	3.55961
F_GAL4	0	4.42775		M_GAL4	0	4.09791		F_bmm	F	0	4.00722
F_GAL4	0	4.60177		M_GAL4	0	4.0807		F_bmm	F	0	3.73865
F_GAL4	0	4.76492		M_GAL4	0	4.7175		F_bmm	F	0	3.2239
F_GAL4	0	4.8295		M_GAL4	0	4.21592		F_bmm	F	0	4.86572
F_GAL4	0	4.43201		M_GAL4	0	4.64628		F_bmm	F	0	4.57181
F_GAL4	0	4.54707		M_GAL4	0	3.85176		F_bmm	F	0	3.92709
F_GAL4	0	4.46339		M_GAL4	0	4.23247		F_bmm	F	0	5.14068			time = 0 hr post-starvation is equivalent to 5 days post-eclosion (DPE)
F_UAS	0	5.53872		M_UAS	0	3.24144		F_bmm	F	12	3.97365
F_UAS	0	4.83393		M_UAS	0	3.49807		F_bmm	F	12	3.39176
F_UAS	0	5.18073		M_UAS	0	2.93671		F_bmm	F	12	3.31342
F_UAS	0	5.09124		M_UAS	0	3.64241		F_bmm	F	12	3.01129			c587>UAS-bmm-RNAi (VDRC #37877) experiment was done in parallel with da>UAS-bmm-RNAi (VDRC #37877), therefore data for the UAS control is shared
F_UAS	0	4.95672		M_UAS	0	3.23468		F_bmm	F	12	4.05983
F_UAS	0	5.45164		M_UAS	0	2.98787		F_bmm	F	12	4.05983
F_UAS	0	4.31118		M_UAS	0	3.32723		F_bmm	F	12	3.17808
F_UAS	0	4.40801		M_UAS	0	3.54318		F_bmm	F	12	3.70902
F_bmm	0	4.70625		M_bmm	0	5.5174		F_bmm	F	24	2.13845
F_bmm	0	5.15592		M_bmm	0	4.84929		F_bmm	F	24	2.79867
F_bmm	0	4.94754		M_bmm	0	4.66283		F_bmm	F	24	2.78748
F_bmm	0	5.13399		M_bmm	0	4.63176		F_bmm	F	24	2.55249
F_bmm	0	5.14433		M_bmm	0	4.49342		F_bmm	F	24	3.14964
F_bmm	0	4.81734		M_bmm	0	4.28422		F_bmm	F	24	2.91261
F_bmm	0	5.30256		M_bmm	0	4.13479		F_bmm	F	24	2.84624
F_bmm	0	4.92282		M_bmm	0	4.98655		F_bmm	F	24	2.25841
F_GAL4	12	4.79755		M_GAL4	12	3.20294		F_GAL4	F	0	3.82333
F_GAL4	12	3.72079		M_GAL4	12	2.85873		F_GAL4	F	0	3.93219
F_GAL4	12	3.66641		M_GAL4	12	3.04805		F_GAL4	F	0	4.04104
F_GAL4	12	4.30811		M_GAL4	12	2.94478		F_GAL4	F	0	3.8959
F_GAL4	12	3.48013		M_GAL4	12	3.1069		F_GAL4	F	0	4.76737
F_GAL4	12	3.92992		M_GAL4	12	2.4448		F_GAL4	F	0	4.27547
F_GAL4	12	3.77301		M_GAL4	12	3.62003		F_GAL4	F	0	4.14224
F_GAL4	12	4.00314		M_GAL4	12	2.74275		F_GAL4	F	0	4.55216
F_UAS	12	4.65494		M_UAS	12	2.39139		F_GAL4	F	12	3.61771
F_UAS	12	4.12915		M_UAS	12	2.84047		F_GAL4	F	12	2.84361
F_UAS	12	4.28577		M_UAS	12	2.35931		F_GAL4	F	12	3.29113
F_UAS	12	4.15152		M_UAS	12	2.66405		F_GAL4	F	12	2.90408
F_UAS	12	4.41877		M_UAS	12	2.83362		F_GAL4	F	12	1.89793
F_UAS	12	3.39665		M_UAS	12	1.95438		F_GAL4	F	12	3.3429
F_UAS	12	4.61243		M_UAS	12	2.30916		F_GAL4	F	12	3.28141
F_UAS	12	4.17131		M_UAS	12	1.95438		F_GAL4	F	12	3.75282
F_bmm	12	4.65141		M_bmm	12	5.05127		F_GAL4	F	24	2.25094
F_bmm	12	4.34431		M_bmm	12	4.81821		F_GAL4	F	24	2.42027
F_bmm	12	4.25657		M_bmm	12	4.8959		F_GAL4	F	24	1.93646
F_bmm	12	4.26754		M_bmm	12	4.72498		F_GAL4	F	24	2.3477
F_bmm	12	4.20555		M_bmm	12	3.52212		F_GAL4	F	24	2.5538
F_bmm	12	4.06842		M_bmm	12	4.92678		F_GAL4	F	24	2.85099
F_bmm	12	4.66967		M_bmm	12	4.14973		F_GAL4	F	24	2.23611
F_bmm	12	4.58528		M_bmm	12	4.70263		F_GAL4	F	24	2.38983
F_GAL4	24	2.80718		M_GAL4	24	2.10145		F_UAS	F	0	4.42324
F_GAL4	24	2.93769		M_GAL4	24	1.74002		F_UAS	F	0	3.56871
F_GAL4	24	2.60053		M_GAL4	24	1.56791		F_UAS	F	0	4.12416
F_GAL4	24	2.23073		M_GAL4	24	2.46288		F_UAS	F	0	4.32711
F_GAL4	24	3.04079		M_GAL4	24	1.81581		F_UAS	F	0	4.89796
F_GAL4	24	3.25		M_GAL4	24	1.89857		F_UAS	F	0	4.28255
F_GAL4	24	2.89435		M_GAL4	24	1.33579		F_UAS	F	0	4.364
F_GAL4	24	2.54916		M_GAL4	24	1.94823		F_UAS	F	0	4.3459
F_UAS	24	3.78235		M_UAS	24	1.83003		F_UAS	F	12	3.37645
F_UAS	24	3.91659		M_UAS	24	1.83003		F_UAS	F	12	3.48326
F_UAS	24	4.25221		M_UAS	24	1.06017		F_UAS	F	12	2.79964
F_UAS	24	3.21181		M_UAS	24	2.16684		F_UAS	F	12	2.91714
F_UAS	24	2.76186		M_UAS	24	1.49162		F_UAS	F	12	4.22825
F_UAS	24	3.71943		M_UAS	24	1.22939		F_UAS	F	12	3.74859
F_UAS	24	2.70807		M_UAS	24	1.86183		F_UAS	F	12	3.35943
F_UAS	24	3.84854		M_UAS	24	1.52247		F_UAS	F	12	3.45898
F_bmm	24	3.02819		M_bmm	24	3.96364		F_UAS	F	24	2.72487
F_bmm	24	3.93851		M_bmm	24	2.96924		F_UAS	F	24	2.52192
F_bmm	24	3.52173		M_bmm	24	4.32101		F_UAS	F	24	2.4151
F_bmm	24	3.01722		M_bmm	24	4.33654		F_UAS	F	24	2.25488
F_bmm	24	2.70771		M_bmm	24	2.95427		F_UAS	F	24	3.63998
F_bmm	24	3.22457		M_bmm	24	3.01405		F_UAS	F	24	2.76212
F_bmm	24	4.10007		M_bmm	24	4.03019		F_UAS	F	24	3.02457
F_bmm	24	3.77307		M_bmm	24	2.53586		F_UAS	F	24	3.10602
F_GAL4	36	1.58903		M_GAL4	36	0.397571		M_bmm	M	0	3.01738
F_GAL4	36	1.66516		M_GAL4	36	0.431993		M_bmm	M	0	3.2109
F_GAL4	36	1.91532		M_GAL4	36	0.36315		M_bmm	M	0	3.40443
F_GAL4	36	1.5129		M_GAL4	36	0.311517		M_bmm	M	0	3.32379
F_GAL4	36	1.79603		M_GAL4	36	1.02129		M_bmm	M	0	3.91064
F_GAL4	36	1.22071		M_GAL4	36	1.36889		M_bmm	M	0	4.00629
F_GAL4	36	1.63912		M_GAL4	36	0.921973		M_bmm	M	0	4.70315
F_GAL4	36	1.71234		M_GAL4	36	1.25302		M_bmm	M	0	4.27957
F_UAS	36	2.67483		M_UAS	36	0.226147		M_bmm	M	12	3.16252
F_UAS	36	2.01479		M_UAS	36	0.242186		M_bmm	M	12	3.32379
F_UAS	36	2.33922		M_UAS	36	0.579001		M_bmm	M	12	2.98512
F_UAS	36	1.47781		M_UAS	36	0.434652		M_bmm	M	12	3.5657
F_UAS	36	2.42833		M_UAS	36	0.334728		M_bmm	M	12	3.45973
F_UAS	36	2.36378		M_UAS	36	0.550682		M_bmm	M	12	3.63736
F_UAS	36	2.22391		M_UAS	36	0		M_bmm	M	12	3.29576
F_UAS	36	2.22391		M_UAS	36	0.319303		M_bmm	M	12	4.2659
F_bmm	36	3.44496		M_bmm	36	2.73617		M_bmm	M	24	1.8401
F_bmm	36	2.68819		M_bmm	36	3.55966		M_bmm	M	24	2.22715
F_bmm	36	2.21658		M_bmm	36	2.78278		M_bmm	M	24	2.66258
F_bmm	36	2.83077		M_bmm	36	2.72063		M_bmm	M	24	2.21102
F_bmm	36	3.02416		M_bmm	36	1.53467		M_bmm	M	24	2.62622
F_bmm	36	2.87648		M_bmm	36	1.29558		M_bmm	M	24	2.8995
F_bmm	36	2.71826		M_bmm	36	1.71399		M_bmm	M	24	2.7492
F_bmm	36	2.82374		M_bmm	36	1.83353		M_bmm	M	24	2.61256
F_GAL4	48	1.17573		M_GAL4	48	0		M_GAL4	M	0	2.5891
F_GAL4	48	1.21924		M_GAL4	48	0		M_GAL4	M	0	3.01748
F_GAL4	48	1.328		M_GAL4	48	0.311517		M_GAL4	M	0	2.195
F_GAL4	48	1.21924		M_GAL4	48	0		M_GAL4	M	0	2.2464
F_GAL4	48	1.47176		M_GAL4	48	0		M_GAL4	M	0	2.67422
F_GAL4	48	1.18933		M_GAL4	48	0.0281392		M_GAL4	M	0	2.76132
F_GAL4	48	0.938285		M_GAL4	48	0		M_GAL4	M	0	2.60163
F_GAL4	48	1.22071		M_GAL4	48	0.226769		M_GAL4	M	0	2.67422
F_UAS	48	2.10429		M_UAS	48	0		M_GAL4	M	12	1.83516
F_UAS	48	2.08191		M_UAS	48	0		M_GAL4	M	12	1.86943
F_UAS	48	1.86936		M_UAS	48	0		M_GAL4	M	12	1.45819
F_UAS	48	1.489		M_UAS	48	0		M_GAL4	M	12	1.73235
F_UAS	48	1.64292		M_UAS	48	0		M_GAL4	M	12	2.03542
F_UAS	48	1.28787		M_UAS	48	0		M_GAL4	M	12	1.90476
F_UAS	48	1.96569		M_UAS	48	0		M_GAL4	M	12	1.80314
F_UAS	48	1.82582		M_UAS	48	0.0262229		M_GAL4	M	12	1.84669
F_bmm	48	1.60238		M_bmm	48	1.58639		M_GAL4	M	24	0.77279
F_bmm	48	2.33722		M_bmm	48	1.22902		M_GAL4	M	24	0.927005
F_bmm	48	1.90948		M_bmm	48	2.0059		M_GAL4	M	24	0.275874
F_bmm	48	1.82174		M_bmm	48	1.91268		M_GAL4	M	24	1.01268
F_bmm	48	1.48413		M_bmm	48	1.6841		M_GAL4	M	24	0.90302
F_bmm	48	1.69509		M_bmm	48	1.65421		M_GAL4	M	24	1.00465
F_bmm	48	1.35755		M_bmm	48	1.29558		M_GAL4	M	24	1.14983
F_bmm	48	2.16975		M_bmm	48	1.98296		M_GAL4	M	24	1.10627
								M_UAS	M	0	2.40692
								M_UAS	M	0	2.71729
								M_UAS	M	0	2.45348
								M_UAS	M	0	2.62418
								M_UAS	M	0	2.55342
								M_UAS	M	0	2.59286
								M_UAS	M	0	2.17211
								M_UAS	M	0	2.75064
								M_UAS	M	12	1.8017
								M_UAS	M	12	1.9724
								M_UAS	M	12	2.15863
								M_UAS	M	12	2.17414
								M_UAS	M	12	2.00118
								M_UAS	M	12	2.05378
								M_UAS	M	12	2.251
								M_UAS	M	12	2.32989
								M_UAS	M	24	0.560218
								M_UAS	M	24	1.18096
								M_UAS	M	24	0.792996
								M_UAS	M	24	2.469
								M_UAS	M	24	1.47525
								M_UAS	M	24	1.56729
								M_UAS	M	24	1.71192
								M_UAS	M	24	1.47525

## Sheet: elav>bmm-RNAi % body fat
elav>UAS-bmm-RNAi (VDRC #37880)								elav>UAS-bmm-RNAi #2 (VDRC #37877)						F = female, M = male, GAL4 = GAL4 control (GAL4>+), UAS = UAS control (+>UAS), bmm = tissue-specific knockdown (GAL4 > UAS-bmm-RNAi)
genotype	time (hours post-starvation)	% body fat		genotype	time (hours post-starvation)	% body fat		genotype	sex	hr post-starvation	% body fat
F_GAL4	0	4.88065		M_GAL4	0	4.11379		F_bmm	F	0	4.05934
F_GAL4	0	4.67509		M_GAL4	0	3.87866		F_bmm	F	0	4.16035
F_GAL4	0	4.57725		M_GAL4	0	4.40383		F_bmm	F	0	3.98359
F_GAL4	0	5.07191		M_GAL4	0	3.36208		F_bmm	F	0	4.19823
F_GAL4	0	4.22813		M_GAL4	0	3.21429		F_bmm	F	0	4.87304
F_GAL4	0	4.40656		M_GAL4	0	3.64764		F_bmm	F	0	4.78988
F_GAL4	0	4.3283		M_GAL4	0	4.11194		F_bmm	F	0	4.40973
F_GAL4	0	4.43995		M_GAL4	0	3.51242		F_bmm	F	0	4.1365			time = 0 hr post-starvation is equivalent to 5 days post-eclosion (DPE)
F_UAS	0	4.75123		M_UAS	0	4.02545		F_bmm	F	12	3.39015
F_UAS	0	5.28578		M_UAS	0	3.85604		F_bmm	F	12	3.3649
F_UAS	0	4.73435		M_UAS	0	3.64953		F_bmm	F	12	3.92045
F_UAS	0	4.65558		M_UAS	0	3.8141		F_bmm	F	12	3.88258
F_UAS	0	4.46421		M_UAS	0	3.71092		F_bmm	F	12	3.3168
F_UAS	0	4.58386		M_UAS	0	3.38624		F_bmm	F	12	3.83951
F_UAS	0	4.50801		M_UAS	0	2.98497		F_bmm	F	12	4.14838
F_UAS	0	4.54433		M_UAS	0	3.00335		F_bmm	F	12	3.81575
F_bmm	0	4.6761		M_bmm	0	4.47327		F_bmm	F	24	3.03662
F_bmm	0	4.66753		M_bmm	0	3.98093		F_bmm	F	24	2.99874
F_bmm	0	4.2131		M_bmm	0	4.06064		F_bmm	F	24	2.55682
F_bmm	0	4.30099		M_bmm	0	4.7718		F_bmm	F	24	3.59217
F_bmm	0	4.89869		M_bmm	0	5.09199		F_bmm	F	24	3.06733
F_bmm	0	5.04621		M_bmm	0	4.17211		F_bmm	F	24	2.66342
F_bmm	0	5.16422		M_bmm	0	3.90653		F_bmm	F	24	1.915
F_bmm	0	4.92616		M_bmm	0	3.59941		F_bmm	F	24	2.80598
F_GAL4	12	4.40907		M_GAL4	12	3.21448		F_GAL4	F	0	4.70238
F_GAL4	12	4.2189		M_GAL4	12	3.06002		F_GAL4	F	0	4.57011
F_GAL4	12	4.25628		M_GAL4	12	2.83348		F_GAL4	F	0	4.17328
F_GAL4	12	4.13316		M_GAL4	12	2.8987		F_GAL4	F	0	4.45106
F_GAL4	12	3.64692		M_GAL4	12	3.00576		F_GAL4	F	0	4.2588
F_GAL4	12	3.89213		M_GAL4	12	2.36551		F_GAL4	F	0	4.52015
F_GAL4	12	3.87335		M_GAL4	12	2.56752		F_GAL4	F	0	4.65705
F_GAL4	12	3.96517		M_GAL4	12	2.35573		F_GAL4	F	0	4.3957
F_UAS	12	3.92635		M_UAS	12	2.95254		F_GAL4	F	12	4.86111
F_UAS	12	4.46877		M_UAS	12	2.64921		F_GAL4	F	12	3.6045
F_UAS	12	4.19644		M_UAS	12	2.51046		F_GAL4	F	12	3.23413
F_UAS	12	4.44289		M_UAS	12	2.42495		F_GAL4	F	12	3.12831
F_UAS	12	3.55513		M_UAS	12	3.13506		F_GAL4	F	12	3.42496
F_UAS	12	3.49958		M_UAS	12	2.68326		F_GAL4	F	12	3.74854
F_UAS	12	3.22504		M_UAS	12	2.54848		F_GAL4	F	12	3.30051
F_UAS	12	3.88843		M_UAS	12	2.64956		F_GAL4	F	12	3.77343
F_bmm	12	3.86049		M_bmm	12	4.43732		F_GAL4	F	24	2.62566
F_bmm	12	4.09414		M_bmm	12	4.50766		F_GAL4	F	24	2.44048
F_bmm	12	4.18309		M_bmm	12	3.69022		F_GAL4	F	24	2.21561
F_bmm	12	3.61935		M_bmm	12	4.19194		F_GAL4	F	24	2.75794
F_bmm	12	4.12649		M_bmm	12	3.50445		F_GAL4	F	24	3.66142
F_bmm	12	4.31064		M_bmm	12	3.01632		F_GAL4	F	24	2.54134
F_bmm	12	4.30454		M_bmm	12	3.52967		F_GAL4	F	24	2.57868
F_bmm	12	4.28114		M_bmm	12	3.09941		F_GAL4	F	24	2.06842
F_GAL4	24	3.59013		M_GAL4	24	1.76771		F_UAS	F	0	4.84043
F_GAL4	24	2.52167		M_GAL4	24	2.34264		F_UAS	F	0	4.81678
F_GAL4	24	3.24607		M_GAL4	24	2.35294		F_UAS	F	0	4.73404
F_GAL4	24	3.46812		M_GAL4	24	1.36611		F_UAS	F	0	4.23759
F_GAL4	24	3.47579		M_GAL4	24	1.41409		F_UAS	F	0	5.05133
F_GAL4	24	3.53318		M_GAL4	24	1.40106		F_UAS	F	0	4.81778
F_GAL4	24	2.80901		M_GAL4	24	1.38803		F_UAS	F	0	4.45078
F_GAL4	24	2.97179		M_GAL4	24	1.65195		F_UAS	F	0	4.53975
F_UAS	24	3.99275		M_UAS	24	1.59889		F_UAS	F	12	3.91844
F_UAS	24	4.15592		M_UAS	24	2.19101		F_UAS	F	12	3.71749
F_UAS	24	3.52123		M_UAS	24	1.85703		F_UAS	F	12	4.0721
F_UAS	24	3.76205		M_UAS	24	2.11034		F_UAS	F	12	3.52837
F_UAS	24	3.25389		M_UAS	24	1.81641		F_UAS	F	12	3.95032
F_UAS	24	3.15561		M_UAS	24	1.47181		F_UAS	F	12	3.36088
F_UAS	24	2.56059		M_UAS	24	1.40902		F_UAS	F	12	3.14958
F_UAS	24	2.94196		M_UAS	24	1.31866		F_UAS	F	12	3.85022
F_bmm	24	3.48216		M_bmm	24	2.82588		F_UAS	F	24	3.22104
F_bmm	24	3.80262		M_bmm	24	2.53673		F_UAS	F	24	2.80733
F_bmm	24	2.92806		M_bmm	24	2.51641		F_UAS	F	24	3.38652
F_bmm	24	4.09092		M_bmm	24	2.99		F_UAS	F	24	3.12648
F_bmm	24	2.97177		M_bmm	24	3.48071		F_UAS	F	24	3.40537
F_bmm	24	3.53438		M_bmm	24	2.69436		F_UAS	F	24	3.07173
F_bmm	24	3.42552		M_bmm	24	2.95846		F_UAS	F	24	2.78257
F_bmm	24	3.38889		M_bmm	24	2.22404		F_UAS	F	24	3.36088
F_GAL4	36	1.99293		M_GAL4	36	0.444502		M_bmm	M	0	3.28993
F_GAL4	36	1.4576		M_GAL4	36	0.710516		M_bmm	M	0	3.02951
F_GAL4	36	2.24466		M_GAL4	36	0.44965		M_bmm	M	0	2.8559
F_GAL4	36	2.52496		M_GAL4	36	1.03488		M_bmm	M	0	2.5434
F_GAL4	36	1.43268		M_GAL4	36	0.187351		M_bmm	M	0	3.33551
F_GAL4	36	1.9325		M_GAL4	36	0.218305		M_bmm	M	0	3.64587
F_GAL4	36	1.79059		M_GAL4	36	0.395881		M_bmm	M	0	3.74387
F_GAL4	36	1.31372		M_GAL4	36	0		M_bmm	M	0	3.36818
F_UAS	36	2.81113		M_UAS	36	0.714739		M_bmm	M	12	2.7691
F_UAS	36	2.76499		M_UAS	36	0.409806		M_bmm	M	12	2.4566
F_UAS	36	2.82238		M_UAS	36	0.93255		M_bmm	M	12	2.4566
F_UAS	36	2.77174		M_UAS	36	0.301707		M_bmm	M	12	2.38715
F_UAS	36	2.29994		M_UAS	36	1.1073		M_bmm	M	12	2.20843
F_UAS	36	2.60653		M_UAS	36	0.25883		M_bmm	M	12	2.37177
F_UAS	36	1.68356		M_UAS	36	0.451804		M_bmm	M	12	3.22117
F_UAS	36	2.14184		M_UAS	36	0.660094		M_bmm	M	12	1.8164
F_bmm	36	2.73514		M_bmm	36	1.66302		M_bmm	M	24	1.79688
F_bmm	36	2.46291		M_bmm	36	1.99125		M_bmm	M	24	1.55382
F_bmm	36	2.81231		M_bmm	36	1.3301		M_bmm	M	24	1.65799
F_bmm	36	2.30643		M_bmm	36	2.00766		M_bmm	M	24	2.26562
F_bmm	36	2.58822		M_bmm	36	1.57418		M_bmm	M	24	3.10683
F_bmm	36	2.66554		M_bmm	36	1.3546		M_bmm	M	24	1.57138
F_bmm	36	2.5699		M_bmm	36	1.52522		M_bmm	M	24	1.42437
F_bmm	36	2.71234		M_bmm	36	1.90356		M_bmm	M	24
F_GAL4	48	1.54664		M_GAL4	48	0.0789463		M_GAL4	M	0	3.66477
F_GAL4	48	0.870602		M_GAL4	48	0.195649		M_GAL4	M	0	2.39583
F_GAL4	48	1.15641		M_GAL4	48	0.0978247		M_GAL4	M	0	3.15341
F_GAL4	48	1.06847		M_GAL4	48	0.286609		M_GAL4	M	0	3.22917
F_GAL4	48	1.58503		M_GAL4	48	0		M_GAL4	M	0	2.21318
F_GAL4	48	1.36485		M_GAL4	48	0		M_GAL4	M	0	2.74777
F_GAL4	48	0.920338		M_GAL4	48	0		M_GAL4	M	0	2.53393
F_GAL4	48	0.96312		M_GAL4	48	0		M_GAL4	M	0	2.37356
F_UAS	48	1.89172		M_UAS	48	0.240398		M_GAL4	M	12	1.35417
F_UAS	48	1.4427		M_UAS	48	0.259759		M_GAL4	M	12	1.54356
F_UAS	48	2.10553		M_UAS	48	0.124232		M_GAL4	M	12	1.48674
F_UAS	48	1.92885		M_UAS	48	0.219423		M_GAL4	M	12	1.20265
F_UAS	48	2.10018		M_UAS	48	0.422705		M_GAL4	M	12	1.32221
F_UAS	48	1.28724		M_UAS	48	0.396669		M_GAL4	M	12	1.71423
F_UAS	48	1.58955		M_UAS	48	0.105676		M_GAL4	M	12	1.66078
F_UAS	48	1.70386		M_UAS	48	0.269551		M_GAL4	M	12	1.37566
F_bmm	48	1.83379		M_bmm	48	0.504845		M_GAL4	M	24	0.558712
F_bmm	48	1.77591		M_bmm	48	0.976868		M_GAL4	M	24	0.217803
F_bmm	48	2.0535		M_bmm	48	0.790872		M_GAL4	M	24	0.217803
F_bmm	48	1.65373		M_bmm	48	1.03782		M_GAL4	M	24	0.596591
F_bmm	48	2.17312		M_bmm	48	0.669139		M_GAL4	M	24	0.324315
F_bmm	48	1.34905		M_bmm	48	0.580119		M_GAL4	M	24	0.50251
F_bmm	48	1.44773		M_bmm	48	0.284866		M_GAL4	M	24	0.645065
F_bmm	48	1.34803		M_bmm	48	0.28635		M_GAL4	M	24
								M_UAS	M	0	3.35938
								M_UAS	M	0	3.02951
								M_UAS	M	0	2.96007
								M_UAS	M	0	2.94271
								M_UAS	M	0	2.79647
								M_UAS	M	0	3.43352
								M_UAS	M	0	2.95982
								M_UAS	M	0	3.64587
								M_UAS	M	12	2.12674
								M_UAS	M	12	1.65799
								M_UAS	M	12	1.69271
								M_UAS	M	12	1.6059
								M_UAS	M	12	2.38811
								M_UAS	M	12	2.37177
								M_UAS	M	12	2.37177
								M_UAS	M	12	2.60046
								M_UAS	M	24	1.24132
								M_UAS	M	24	0.894097
								M_UAS	M	24	1.11979
								M_UAS	M	24	1.41493
								M_UAS	M	24	1.09768
								M_UAS	M	24	1.8654
								M_UAS	M	24	1.42437
								M_UAS	M	24	1.47337

## Sheet: bmm^rev vs. bmm^1 BODIPY
genotype	sex	brain	normalized BODIPY intensity		F = female, M = male, bmmrev = bmm^rev, bmm1 = bmm^1
F_bmm1	F	2	1.5226
F_bmm1	F	3	1.58902
F_bmm1	F	4	1.15697
F_bmm1	F	5	1.31847
F_bmm1	F	6	1.2085
M_bmm1	M	1	1.50855
M_bmm1	M	2	1.50453
M_bmm1	M	3	1.51268
M_bmm1	M	4	1.60862
M_bmm1	M	5	1.53205
F_bmmrev	F	3	0.954927
F_bmmrev	F	4	1.03236
F_bmmrev	F	5	0.954599
F_bmmrev	F	7	1.05811
M_bmmrev	M	1	1.11257
M_bmmrev	M	3	0.899405
M_bmmrev	M	4	0.959015
M_bmmrev	M	5	0.92246

## Sheet: w1118 gonads and carcass
Ovaries only								F = female, M = male | negative values for triglyceride concentration = undetectable
genotype	time (hours post-starvation)	% body fat
F	0	0.954203
F	0	0.857173
F	0	0.920954
F	0	1.0161
F	12	1.02008
F	12	0.867629
F	12	0.682769
F	12	0.797992
F	24	0.951903
F	24	0.84128
F	24	0.699498
F	24	0.81284
F	36	0.794228
F	36	0.915726
F	36	0.755542
F	36	0.893768
Testes only
genotype	time (hours post-starvation)	triglyceride concentration (mg/ml)
M	0	-0.0614727
M	0	-0.06476
M	0	-0.0713346
M	0	-0.0779093
M	12	-0.0516108
M	12	-0.0581854
M	12	-0.0483235
M	12	-0.0844839
M	24	-0.0614727
M	24	-0.074622
M	24	-0.0976331
M	24	-0.074622
Carcass (whole fly devoid of gonads)
genotype	time (hours post-starvation)	% body fat
M	0	3.83231
M	0	2.84192
M	0	3.69802
M	0	3.12728
M	12	2.87549
M	12	2.3719
M	12	1.93546
M	12	1.96903
M	24	0.911494
M	24	0.39112
M	24	0.172899
M	24	0.760418
F	0	5.07449
F	0	5.02258
F	0	4.21793
F	0	3.80262
F	0	3.45414
F	0	3.59888
F	0	3.59888
F	0	3.13833
F	12	3.72475
F	12	2.40097
F	12	4.84088
F	12	3.32243
F	12	2.96727
F	12	3.28307
F	12	2.62514
F	12	2.94095
F	24	3.08882
F	24	1.70015
F	24	2.49182
F	24	2.67352
F	24	1.50666
F	24	1.79615
F	24	1.45403
F	24	0.822414

## Sheet: CS & w1118 - larval fat cells
Canton-S				w1118				F = female, M = male
genotype	time (hr post-starvation	# larval fat cells		genotype	time (hr post-starvation	# larval fat cells
F	0	1034		F	0	1169
F	0	867		F	0	1194
F	0	904		F	0	1294
F	0	979		F	0	1247
F	0	916		F	0	1311
F	0	1039		F	0	1144
F	0	861		F	0	1287
F	0	1065		F	0	1273
F	0	987		F	0	1241
F	0	917		F	0	1236
F	0	990		F	0	1177
F	0	990		F	0	909
F	12	1023		F	12	944
F	12	844		F	12	963
F	12	827		F	12	936
F	12	785		F	12	824
F	12	957		F	12	807
F	12	911		F	12	810
F	12	945		F	12	1167
F	12	907		F	12	1357
F	12	1071		F	12	1021
F	12	889		F	12	937
F	12	969		F	12	1083
F	12	899		F	12	1000
F	24	705		F	24	908
F	24	484		F	24	806
F	24	471		F	24	450
F	24	517		F	24	674
F	24	552		F	24	455
F	24	640		F	24	511
F	24	316		F	24	994
F	24	318		F	24	794
F	24	350		F	24	935
F	24	364		F	24	1078
F	24	321		F	24	859
F	24	382		F	24	876
M	0	805		M	0	1052
M	0	636		M	0	1163
M	0	860		M	0	909
M	0	768		M	0	880
M	0	879		M	0	945
M	0	905		M	0	907
M	0	994		M	0	789
M	0	827		M	0	959
M	0	755		M	0	922
M	0	803		M	0	1060
M	0	749		M	0	955
M	0	871		M	0	889
M	12	897		M	12	680
M	12	906		M	12	596
M	12	731		M	12	652
M	12	812		M	12	708
M	12	897		M	12	651
M	12	899		M	12	781
M	12	808		M	12	746
M	12	943		M	12	738
M	12	919		M	12	466
M	12	897		M	12	778
M	12	843		M	12	450
M	12	790		M	12	495
M	24	680		M	24	512
M	24	574		M	24	728
M	24	648		M	24	711
M	24	513		M	24	607
M	24	673		M	24	777
M	24	725		M	24	797
M	24	507		M	24	756
M	24	589		M	24	662
M	24	540		M	24	628
M	24	540		M	24	685
M	24	510		M	24	509
M	24	488		M	24	696

## Sheet: w1118 - other metabolites
Protein				Glucose				Glycogen				F = female, M = male
genotype	time (hours post-starvation)	% body protein		genotype	time (hours post-starvation)	% body glucose		genotype	time (hours post-starvation)	% body glycogen
F	0	0.0116492		F	0	0.139754		F	0	0.463244
F	0	0.0148222		F	0	0.127753		F	0	0.422019
F	0	0.0139156		F	0	0.136154		F	0	0.34897
F	0	0.0143689		F	0	0.130753		F	0
F	12	0.0120328		F	12	0.0725473		F	12	0.239759
F	12	0.01409		F	12	0.0851485		F	12	0.268689
F	12	0.0150662		F	12	0.109151		F	12	0.215891
F	12	0.0126604		F	12	0.113351		F	12	0.308468
F	24	0.012242		F	24	0.069547		F	24	0.31787
F	24	0.0131485		F	24	0.09955		F	24	0.239759
F	24	0.0122768		F	24	0.0965497		F	24	0.29328
F	24	0.0132531		F	24	0.0581458		F	24	0.17105
M	0	0.0141067		M	0	0.124006		M	0	0.371722
M	0	0.0112223		M	0	0.102863		M	0	0.338483
M	0	0.0120769		M	0	0.166291		M	0	0.435984
M	0	0.0108484		M	0	0.127683		M	0	0.511325
M	12	0.0133054		M	12	0.117571		M	12	0.161209
M	12	0.0111689		M	12	0.111136		M	12	0.119106
M	12	0.0131452		M	12	0.0808013		M	12	0.262033
M	12	0.00994035		M	12	0.0789628		M	12	0.24763
M	24	0.0136259		M	24	0.0118582		M	24	0.0659238
M	24	0.0120235		M	24	0.0596587		M	24	0.108026
M	24	0.0109018		M	24	0.0559818		M	24	0.267573
M	24	0.0119701		M	24	0.060578		M	24	0.103595
				F	0	0.134822		F	0	0.277677
				F	0	0.135778		F	0	0.318435
				F	0	0.0626812		F	0	0.385209
				F	0	0.111412		F	0	0.433772
				F	12	0.0794026		F	12	0.129386
				F	12	0.0794026		F	12	0.201363
				F	12	0.0837024		F	12	0.209168
				F	12	0.0975572		F	12	0.263801
				F	24	0.0751028		F	24	0.0756196
				F	24	0.0421379		F	24	0.156269
				F	24	0.0502597		F	24	0.120714
				F	24	0.0641145		F	24	0.151933
				M	0	0.114319		M	0	0.362939
				M	0	0.115783		M	0	0.336369
				M	0	0.143594		M	0	0.260646
				M	0	0.100414		M	0	0.357625
				M	12	0.0857761		M	12	0.0959157
				M	12	0.0813848		M	12	0.234077
				M	12	0.0499141		M	12	0.121157
				M	12	0.0586966		M	12	0.0587185
				M	24	0.0433272		M	24	0.0520761
				M	24	0.0338127		M	24	0.0108935
				M	24	0.0425953		M	24	0.107872
				M	24	0.0667472		M	24	0.0361345
				F	36	0.0416601
				F	36	0.0407046
				F	36	0.0373603
				F	36	0.0464376
				M	36	0
				M	36	0.0257621
				M	36	0.0103927
				M	36	0.0279577
				F	36	0.0281428
				F	36	0.0557456
				F	36	0.0809481
				F	36	0.0821482
				M	36	0.0228891
				M	36	0
				M	36	0.0385162
				M	36	0.0440316

## Sheet: bmm1 females on HFD
genotype	days on diet	% body fat			F = female | bmmrev = bmm^rev, bmm1 = bmm^1 | cntr = control diet, HFD = 30% high fat diet (weight by volume)
F_bmm_cntr	5	5.31143
F_bmm_cntr	5	4.97242
F_bmm_cntr	5	5.27862
F_bmm_cntr	5	5.09271
F_bmm_cntr	5	5.70511
F_bmm_cntr	5	5.27862
F_bmm_cntr	5	5.28955
F_bmm_cntr	5	5.03804
F_bmm_HFD	5	6.89101
F_bmm_HFD	5	6.65282
F_bmm_HFD	5	6.70297
F_bmm_HFD	5	7.55541
F_bmm_HFD	5	6.0511
F_bmm_HFD	5	6.28928
F_bmm_HFD	5	6.189
F_bmm_HFD	5	6.52747

[truncated: 11 more sheets: bmm1 carcass % body fat, da>bmm-RNAi % body fat, cg>bmm-RNAi % body fat, r4>bmm-RNAi % body fat, repo>bmm-RNAi % body fat, mex>bmm-RNAi % body fat, dmef>bmm-RNAi % body fat, tj>bmm-RNAi % body fat, nsyb>bmm-RNAi % body fat, c587 > double UAS - % body fat, elav>double UAS - % body fat]
