# Supplementary material for: A role for triglyceride lipase brummer in the regulation of sex differences in Drosophila fat storage and breakdown
Source: PLoS Biol. 2020 Jan 21;18(1):e3000595. doi: 10.1371/journal.pbio.3000595 (PMC6994176; doi:10.1371/journal.pbio.3000595)
Supplement: S3 Data — (XLSX) [file pbio.3000595.s030.xlsx]

## Sheet: w^1118 - starvation timeline
	Female (normalised fold-change)								Male (normalised fold-change)									w^1118 - mRNA expression level, starvation timeline normalized to b-tubulin
Hours post-starvation	0	0.25	0.5	1	2	4	8	24	0	0.25	0.5	1	2	4	8	24
bmm	1.10886	1.43439	1.18229	1.1831	1.10565	1.97882	2.95836	9.48282	0.781772	1.46257	1.53865	2.05545	2.21068	2.8404	3.7436	3.31711
	1.32319	1.70831	1.47778	1.35308	1.71807	2.26218	2.59789	6.05481	1.20556	1.54117	1.93428	1.97243	2.15573	2.884	3.58119	5.28054
	0.772828	1.80846	1.26963	1.66047	1.42582	2.16545	2.57921	9.73718	1.06104	1.51831	1.65518	1.90446	2.4778	2.6439	4.93281	4.35757
	0.881894	1.88689	1.67998	1.73327	1.40258	2.65985	2.75686	6.50341		1.14401	2.3206	2.1864	3.02641	3.28903	3.64518	4.15579		All female timepoints compared to females at t=0, all male timepoints compared to males at t=0
	1.1291	1.02427	1.24211	1.14691	0.969756	0.891449	1.49591	6.43541	1.03313	1.04003	0.815976	1.04409	1.56442	1.85697	1.80905	4.29622
	1.02145	1.05948	1.24117	1.12406	0.927189	1.26198	1.86936	6.36393	1.07769	1.10009	1.34651	1.09709	1.55338	1.9157	2.17962	2.76601
	0.867061	1.16291	1.29472	1.22265	1.30237	1.06291	1.75976	4.5885	0.898151	1.18045	0.712364	1.20674	1.59588	2.23788	2.27892	5.20367
		1.25988	1.2599		1.00194	1.30642	1.91927			0.898815	0.908226		1.82695	1.80388	2.09944
	0.928301	1.26066	1.2284	1.59451	1.04185	2.41578	0.920399	3.11183	0.974906	0.944538	1.3279	1.37773	1.22857	1.58498	2.77749	4.45889
	0.839899	1.34561	1.07899	1.37431	1.43906	2.05572	0.769161	2.51573	1.16003	0.910265	1.3387	1.1481	1.35975	1.87296	1.9376	5.45555
	1.28258	1.40212	0.847093	1.32198	1.45207	1.24216	1.85183	1.88876	0.884236	1.43434	1.12873	1.50674	1.74381	2.11169	2.02004	4.48819
		1.44742	0.814053		1.60311	2.22314	1.54233			0.738054	1.03242		1.5227	1.4635	2.02624
lsd2	1.04134	1.01396	1.18416	1.10561	0.954056	0.936254	1.04788	1.75746	1.06045	0.83623	0.650094	0.858146	1.28204	1.22994	1.2166	1.25034
	1.10476	1.16517	1.40478	1.54774	1.03025	1.06136	1.30553	1.75519	0.923944	1.0654	1.15367	1.10148	1.05002	1.46846	1.33312	1.72108
	0.86924	0.996052	1.05838	0.855888	0.759414	0.903215	1.19804	2.24815	1.02062	0.787948	1.15387	0.485869	1.28999	1.06965	1.18912	2.21802
		1.1553	0.899121	0.83589	0.630868	0.950934	1.14199	2.13351		0.821715	1.53327	0.927727	1.3209	1.78722	1.57445	1.82131
	0.781235	1.08768	1.51518	1.32159	1.09607	1.1532	2.33577	3.05278	0.921922	0.985911	1.08506	1.14139	1.09998	1.41471	1.27428	1.32505
	1.03039	1.19782	1.83358	1.2434	1.21764	1.15526	2.15435	2.2711	1.1528	1.02961	1.5057	1.22622	0.948237	1.86731	1.69127	1.8153
	0.979959	1.39536	1.29014	1.19959	1.2636	1.33367	1.88001	5.00876	0.94092	1.03004	1.03167	1.45846	1.31706	1.49404	2.34565	2.13864
	1.26768	1.24879	1.78324	1.38969	0.880263	1.8131	1.68174	2.84333		1.13136	1.44626	1.11384	1.53118	1.52832	1.57921	1.35027
lsd1	1.01406	0.915208	0.994235	1.09007	0.90061	1.13899	0.963478	1.22087	1.01809	0.823348	0.598782	0.884813	0.747079	0.583069	0.623941	0.286645
	1.26054	1.02733	2.01643	1.42116	0.717836	0.713708	1.16783	0.94477	0.901291	1.18801	0.889884	0.463109	0.598509	0.624288	0.662673	0.213878
	0.782311	1.1287	1.09161	1.19209	1.04406	0.68304	1.09992	0.97292	1.0898	1.21595	0.919348	0.577413	0.759973	0.615597	0.691372	0.483189
		1.23238	0.627046	1.45139	0.637562	0.957888	0.827597	0.958794		0.756837	0.702653	1.14414	0.729349	0.812558	0.720599	0.39211
	0.93713	1.28674	0.954495	1.23774	1.50812	1.34862	2.61742	2.30002	0.799284	1.16378	0.82564	1.04472	1.0118	0.657172	0.665871	0.195719
	0.561356	1.07039	1.27536	1.16949	1.99227	1.47516	2.28792	1.76896	1.2461	1.22718	0.917312	0.876862	0.658197	0.817992	0.82272	0.389045
	1.22486	1.66066	1.23443	1.54605	1.525	1.38577	2.19187	1.55042	1.00403	1.21556	0.952293	1.23687	0.757738	0.659487	1.40194	0.334205
	1.55194	1.31615	1.3171	1.18391	1.40496	2.01081	1.90086	1.58834		1.03668	1.07444	1.07442	1.04591	0.745159	0.69532	0.271836
hsl	0.95048	1.35727	1.12999	0.942621	0.962965	1.10413	1.70881	1.95821	0.948341	0.929058	0.940926	0.874508	0.944017	0.941277	0.96722	0.960112
	1.17862	2.25951	1.11512	1.26167	1.52605	0.917813	1.45083	1.62984	1.09407	0.963094	1.07009	0.804015	0.874825	1.0641	1.31457	1.05301
	0.796955	2.52348	1.1038	1.29681	0.991637	1.47565	1.42203	2.92585	0.96381	0.875601	0.964071	1.14183	1.01039	0.955779	1.76426	1.45892
	1.12008	1.75141	1.10823	1.14007	0.636983	1.78097	1.36049	1.47753		0.882492	1.19864	0.945424	1.16716	1.05803	1.24802	1.05941
	1.01181	1.12093	0.801199	1.03978	1.12077	0.578123	1.1717	1.31203	0.968345	0.831655	0.565201	0.631211	0.695979	0.606054	0.654812	1.00807
	1.00085	1.15488	0.57033	0.999406	0.738658	0.677405	1.44788	1.98546	1.1385	0.724014	1.09287	1.37886	0.761056	0.586599	1.2274	0.94181
	0.987487	0.840929	0.974504	0.794573	1.3577	0.652099	1.3709	1.35243	0.90706	0.823399	0.644287	0.69346	0.69474	0.90494	0.996428	1.01363
		1.1885	1.01106		1.09575	0.678137	1.62232			0.89591	1.63115		1.32728	0.86973	1.37397
	0.797868	0.754216	1.00942	0.734071	0.881157	1.53158	0.939717	2.03687	1.31499	0.75251	0.838095	0.693624	0.722197	1.18414	1.19457	1.86064
	1.01146	1.48286	0.980953	1.32128	0.757252	1.31549	0.960496	1.93918	0.80297	0.65205	1.18242	0.768872	1.03534	0.974117	1.25952	1.80769
	1.23914	1.04412	0.972583	0.892314	0.947639	0.914865	1.85092	1.5942	0.947064	0.71436	0.934172	0.809736	1.18319	1.18203	1.27207	0.852039
		1.3495	1.22568		1.00107	1.40619	0.972193			0.771484	1.2108		0.869886	0.652559	1.10247
seipin	1.1351	0.944473	1.3112	1.13642	1.12715	0.843689	1.0579	1.75055	1.05797	0.681662	0.587423	0.826	0.834628	0.77072	0.812776	0.921613
	1.15406	1.20762	1.38062	1.3022	0.920102	0.980586	1.41941	1.60528	0.857753	0.692874	0.710044	0.944426	0.797242	0.820446	0.822378	0.752575
	0.763373	0.809863	0.880217	0.83834	0.808098	0.834865	0.773821	2.86525	1.10195	0.812049	0.780199	0.649633	0.666268	0.66807	0.713594	1.10151
		0.960418	1.01173	0.819913	0.586539	1.10378	0.916458	1.84251		0.723764	1.36079	0.704544	0.80431	1.27194	0.735981	0.858584
	0.7684	1.0573	1.82995	1.70041	1.45641	1.09678	3.21632	3.44886	1.06101	1.22076	1.07742	1.21821	0.925862	1.07491	0.859781	1.02424
	1.27632	1.19593	1.6102	1.54428	1.51302	1.58811	1.58559	1.99214	1.1336	0.944745	0.891629	0.828369	0.80131	0.982162	1.08821	0.945308
	0.83079	1.12696	1.46578	1.85084	1.49617	1.47517	1.68375	5.07217	0.831415	1.06788	1.11839	1.23568	0.910725	0.874127	1.8329	1.51757
	1.22733	1.14677	1.7651	1.7162	0.976885	2.31918	1.89758	2.9298		1.06035	1.31763	1.06559	0.952786	0.975098	0.997635	0.860837
CG1942	0.973552		1.18591	1.14134	0.982669	1.3171	1.22059	5.29251	0.560715	1.40636	1.26305	1.58128	1.27231	1.03759	2.65164	2.40708
	1.25397	1.55843	1.96014	1.06409	2.20293	0.656664	0.925616	6.03849	1.13159	1.71857	1.6554	2.01908	1.44425	1.16646	2.51417	3.95957
	0.841936	0.943881	1.45662	1.27872	1.04198	0.884879	1.89713	7.44034	1.18685	1.90413	1.65303	0.371558	1.92498	1.50976	3.54416	3.23886
	0.972917	1.01479	1.22407	1.69011		1.04554	1.30791	4.45697	1.32793	1.20447	1.36143	1.30652		1.37195	2.84389	3.38654
	1.04042	1.54562	1.10134	0.90378	1.24351	1.11043	2.06119	10.8346	0.838781	0.731199	1.04353	0.954886	0.939679	0.95665	2.3262	1.67913
	1.24929	1.22665	0.970117	1.08327	2.60896	1.50888	3.14211	19.1426	1.09382	0.838585	1.49654	1.22477	0.840506	1.23209	2.66613	2.26604
	0.781096	1.00484	1.26607	1.06946	1.16094	1.35665	2.19684	10.6114	1.08995	0.626403	1.011	1.25612	0.93907	1.21211	5.71311	1.69385
	0.984968	1.36864	1.29416	0.940363	1.26018	1.34598	2.99801	14.4325		0.711413	1.0888	1.02794	1.1804	1.12588	2.55648	1.71327
CG3812	1.12723	0.756999	0.940155	0.972166	0.894814	0.694717	0.658417	1.46219	0.470716	1.09048	1.10048	1.15427	1.04418	1.08356	0.76533	1.3383
	0.917609	1.29178	1.03132	0.760312	0.780737	0.794364	0.708719	1.6762	1.43807	1.08065	1.16106	1.8209	1.33337	1.11348	1.00608	1.36438
	0.763425	0.805118	0.679784	0.607183	0.599672	0.558545	0.710927	1.16612	1.15319	1.22431	1.12907	0.221516	1.69832	1.10387	1.13387	1.4885
	1.26638	0.975724	1.03525	0.53203		0.648605	0.827477	1.3105	1.28104	1.15933	1.8011	1.20522		0.952944	1.03675	1.39761
	0.800604	1.08455	2.19858	1.39414	1.15508	1.13575	2.42409	2.84092	1.09802	0.882388		0.786403	0.748721	0.92647	0.74508	1.14723
	1.1714		1.05506	1.57982	0.985589	1.18121	1.27469	2.28179	0.929244	0.882058	2.14589	1.07944	0.583298	0.895423	0.84034	1.44273
	1.13296	1.4382	1.68043	1.48737	1.19708	1.35713	1.78233	3.69836	0.98008	0.872686	0.795922	1.06193	0.996533	1.072	1.27948	1.70703
	0.941157	1.08692	1.98851	1.36504	1.08413	1.13534	1.58802	2.59123		0.915069	1.03725	1.10383	1.44315	0.990955	0.937496	1.16941
DmLipin	1.1745	0.780497	0.933917	0.984592	0.801287	0.692937	0.537778	2.60654	0.650224	1.09207	1.14085	1.04987	1.15293	1.21367	1.03211	1.49944
	0.980223	1.13877	1.18372	0.769913	0.972459	0.813983	0.643377	4.14707	1.08167	1.07619	1.27248	0.862331	1.50962	1.16218	1.20494	2.05575
	0.808641	1.03519	0.863019	0.79973	0.792698	0.815931	0.682461	1.75441	1.25561	1.09072	1.05908	0.642052	1.45045	1.45558	1.31298	2.87417
	1.07416	1.13388	1.0072	0.996647		0.738337	0.649033	2.28655	1.13237	0.991409	0.754411	1.0824		1.17708	1.26447	1.90263
	1.01223	0.918434	1.26836	1.26143	1.23737	1.22431	1.81124	7.69965	1.00886	0.907744	1.08222	0.958774	0.801209	1.14288	1.04878	1.295
	0.860786	1.07733	1.34909	1.42293	1.29026	1.22182	1.11936	5.55231	1.06447	1.01562	1.84885	0.963142	0.724133	1.23711	1.07314	1.38675
	1.15008	0.955187	1.33877	1.28628	1.19644	1.38513	1.47627	4.74055	0.931184	1.0828	0.837464	1.20166	1.09584	0.788557	1.87614	1.24347
	0.997924	0.98218	1.40372	1.05513	1.33391	1.17614	1.43016	3.43125		0.930869	0.820236	1.06028	1.29928	1.29738	1.42522	1.29711
CG5508	0.82785	0.682407	0.848441	0.705213	1.38394	0.577966	1.72911	1.7314	0.461364	1.03198	1.26857	0.941521	1.80161	2.42346	1.65006	4.15927
	1.34671	1.34148	0.611885	0.830679	1.6362	0.588204	1.42025	3.71168	1.29824	1.13167	1.76249	2.01503	2.55051	2.77705	3.02209	5.66944
	0.727378	0.854902	1.03345	0.690042	1.09483	0.810928	2.32888	1.83951	1.20328	1.08285	1.47562	0.204471	3.19267	2.7092	2.13399	5.65721
	1.23315	0.740229	0.603319	0.685147		0.594682	1.97369	2.15126	1.38751	1.11522	2.12416	1.00248		1.87499	0.94256	5.23274
	0.817523	1.68404	1.46159	0.787902	0.856592	1.13065	1.34403	3.33353	0.958586	0.802537	1.20607	0.938111	1.27555	1.70309	1.24671	3.47104
	1.15554	2.19702	0.97573	1.26251	1.45654	0.926186	1.55662	3.8872	1.10034	0.888295	2.38717	1.27298	1.17962	1.52827	1.6465	4.55071
	0.980863	1.9846	1.24997	1.18255	0.712256	1.05225	1.5663	3.63951	0.94807	0.874629	1.02099	1.4793	1.46278	2.44336	2.25931	3.73572
	1.07921	2.07577	1.13397	0.798572	0.7421	1.11378	1.35737	2.23657		0.986185	1.40318	0.947765	1.9031	2.25624	1.81238	3.77289
CG4729	1.00385	0.959697	0.959114	0.923709	0.804656	0.607583	0.795677	1.34449	0.909288	1.04638	1.13338	0.939734	0.920859	0.940408	0.974472	1.19153
	1.00123	1.1545	0.810603	0.725066	0.994023	0.561957	0.726511	2.78193	0.984306	0.971262	1.1515	0.839433	1.09593	0.880921	1.06068	1.13217
	1.04522	0.808796	1.16047	0.678541	0.933733	0.547127	1.17119	1.14006	1.12195	1.00961	1.02487	0.627976	1.00983	1.12316	1.18348	1.33892
	0.951903	0.943597	0.901286	1.0616		0.551453	0.888374	1.37345	0.995856	0.98115	0.873627	1.10096		1.0479	1.45783	1.5414
	1.01114	1.16322	0.995398	0.846918	0.729295	0.930284	0.997151	2.6281	0.976219	0.834497	1.02522	0.870844	0.799832	0.746184	0.998106	1.09024
	1.06404	1.12891	0.858599	1.02943	1.82667	0.788705	1.29516	3.0082	0.990528	0.862742	1.50614	0.887605	0.548491	0.797441	1.13001	1.6306
	0.945395	1.22942	1.01427	0.902525	0.78069	0.841883	1.2185	1.62637	1.03416	0.898758	0.67589	1.06938	0.864064	0.838016	2.12422	1.37685
	0.983141	1.22046	0.986303	0.768197	0.977677	0.902576	1.3275	2.12916		0.926522	0.896729	0.993982	0.981841	0.729215	1.21563	1.49076
CG4753	1.1616	0.946588	1.08682	0.859559	0.803031	0.901844	0.82075	2.21378	1.08978	0.717628	1.20819	0.805685	1.05557	0.750219	0.83604	0.907442
	1.17672	1.34119	0.915042	0.743677	1.88056	0.756429	0.980456	2.43302	1.11473	1.16066	1.46164	1.31418	0.860229	0.947352	0.889885	1.17082
	0.716181	1.04838	0.928759	1.04484	0.853524	0.975508	1.12869	1.77076	0.823173	0.784587	1.18935	1.13687	0.681877	0.918187	1.64924	1.98807
	1.02152	1.2309	1.07121	1.04113	0.815222	0.735603	1.05238	1.58679		0.679299	1.47866	1.34683	0.836276	0.884879	0.828087	0.571168
	1.25152	0.937517	1.4109	0.853159	0.225414	0.953372	0.895268	2.84782	0.917184	0.926609	1.63171	1.04188	1.01978	0.693915	0.780381	1.17499
	1.09589	1.23745	1.01311	0.922166	0.610877	1.37624	1.06435	1.46932	1.01636	1.60519	1.0474	1.16829	1.19099	0.833039	0.930513	1.07763
	0.729117	1.72073	0.982216	1.19348	0.973511	1.29013	1.32171	1.70308	1.07275	1.28357	0.956587	1.11622	0.956111	0.815158	0.781898
		1.81362	1.39959	1.19574	1.26582	1.0215	1.56524	1.53469		1.05322	1.30415	1.17596	0.93542	1.08902	0.818842	0.916002
midway	0.979052	1.21946	0.981011	0.802356	0.938786	1.1546	0.819074	2.25578	1.07798	0.917174	1.00923	0.865531	0.967275	0.860955	1.10209	1.17994
	1.07219	1.34154	1.11497	0.881359	1.4945	0.926072	1.02663	2.44772	0.983708	1.07893	1.13723	1.01382	0.601351	1.04703	1.16042	1.51755
	0.800157	1.2553	1.2079	0.978541	1.13239	0.838144	1.10152	2.15697	0.943024	0.969558	0.723371	0.961275	0.824562	0.99475	2.49274	1.51855
	1.19054	1.42092	1.36445	0.914444	1.06526	0.896845	1.06188	1.9793		0.933957	0.907326	1.05885	0.662507	0.967158	1.14163	1.11263
	1.1582	0.866996	1.1286	0.87106	0.907129	1.18075	1.06396	2.22522	0.941639	0.934802	1.18019	0.869619	0.833512	0.757205	0.901165	1.43488
	0.865446	1.18957	1.05449	0.882429	0.931097	1.40881	1.13793	1.6654	1.04871	1.06628	0.985476	0.990171	0.856682	0.966917	1.07525	1.44247
	0.997647	1.26808	0.997506	1.07215	1.06452	1.36049	1.44246	1.45985	1.01265	1.18096	0.665231	0.856469	1.02517	1.03463	1.19973
		1.22195	1.06736	1.01644	1.25579	1.17424	1.55632	2.16919		1.07527	0.964794	1.13835	0.992886	0.929904	1.3412	1.36242
CG8552	1.03989	1.30562	1.06788	0.922624	0.854741	0.884117	1.16851	2.8202	1.05673	1.08951	1.20456	0.940393	1.09052	0.956171	1.11778	1.05708
	1.00414	1.44138	1.09172	0.910978	1.25715	1.00405	1.25583	2.37016	1.19001	1.17244	1.32172	1.04056	0.685028	1.07827	1.04534	1.33725
	0.821404	1.51448	1.20833	1.19719	0.957644	1.02315	1.35784	1.79452	0.795217	1.17381	0.919186	1.20724	0.855838	1.07598	2.05677	1.3073
	1.16591	1.46112	1.11661	0.852344	0.932034	0.834099	1.26667	1.56768		0.999158	1.03561	1.3428	1.18894	1.01968	1.04898	1.03616
	1.01659	0.792907	1.01777	0.956496	0.791695	0.726033	0.970173	1.51963	1.04426	1.14902	0.83698	0.952558	0.940292	0.926454	0.99285	1.47835
	0.977401	0.980201	0.684125	0.827879	0.705825	0.757742	1.06364	1.65197	0.962963	1.08611	1.21074	1.32716	0.923016	1.03124	0.995307	1.39209
	1.00642	0.808712	1.00421	0.776698	1.02451	0.544372	1.21265	0.998466	0.994445	1.03041	1.00303	0.752896	1.0214	1.2774	1.09967	1.82273
		0.979055	1.10384		1.00713	0.753645	1.35801			1.08361	1.03852		0.994777	1.03965	1.01246
	0.795303	0.983629	1.10296	0.886938	0.760743	1.53045	0.794295	1.5674	1.11499	0.869689	1.27514	1.13229	0.6721	0.88885	1.18025	1.74548
	0.977506	1.14235	1.07794	1.15179	1.02894	1.35667	0.763826	1.50699	0.786999	0.788101	1.07463	0.870039	0.789625	0.966856	1.10263	2.72379
	1.28632	1.22552	0.985681	0.829521	1.12723	0.779591	2.01845	0.834835	1.1396	0.918889	0.900333	1.04951	1.00689	0.614774	1.1631	1.37285
		1.12667	1.09196		1.33604	1.24915	1.3212			1.02179	1.21396		0.858488	0.75552	0.718974
CG3209	1.08806		1.28377	1.16467	0.310294	1.14109	0.878999	1.67527	0.923005	0.97476	0.377749	0.767177	0.96665	1.01215	1.28572	1.6539
	0.915798	1.06228	1.01698	0.713402		1.00983	1.28006	1.65402	0.944415	1.18464	1.20214	1.0055	1.20374	0.957762	1.61634	1.45293
	0.751615	1.18746	1.20749	0.917474	1.03094	1.01839	1.63186	1.70006	1.14718	1.12882	1.00589	1.26312	1.62077	0.358679	1.21356
	1.33522		0.474773	0.987254	1.29523	1.17575		1.92739			1.20113	1.30249	1.17807		1.45355	1.4945
	1.13321	0.968536	0.940155	0.791785	0.819078	0.631513	0.81131	1.02597	1.00743	1.3871	1.04744	0.796264	0.802718	0.820606	1.06491	1.37418
	1.22501	0.871076	0.781594	0.638485	0.601983	0.534629	0.894052	1.17942	0.981599	1.12306	1.23099	1.30319	1.11989	0.90764	1.20833	1.23021
	0.720363	0.70526	0.794539	0.690943	0.78491	0.49761	0.898094	0.893289	1.01124	1.08432	0.815928	0.844346	0.817873	0.93854	1.3208	1.1255
		0.797431	0.991512		0.670785	0.513495	1.07008			1.10625	1.29768		1.15094	1.07869	1.19452
fu12	0.756163	0.76826	0.901999	0.920541	0.319592	0.764896	0.658514	1.8033	1.00335	1.05312	1.29847	0.880091	0.838442	0.845963	0.804333	1.27477
	0.787712	0.71977	1.06775	0.777968	0.512004	0.937627	0.849313	1.89772	0.83468	1.21769	1.12713	0.900123	0.847064	0.790567	1.10781	1.1905
	1.17516	0.84605	1.28437	0.947174	0.893624	0.969779	1.10377	1.27454	1.19407	1.04908	0.944507	0.939179	1.16548	1.26795	0.90458
	1.42864		0.922355	0.947379	1.00195	1.10038		1.93898			1.27334	1.0639	1.08384		1.05036	1.0697
	1.00979	0.864465	1.10362	0.829888	0.859949	0.650465	0.95697	1.13399	1.03311	1.17859	0.823132	0.795717	0.828827	0.738267	0.742579	1.28094
	1.04099	0.945317	0.716703	0.826665	0.712277	0.743952	0.954883	1.45768	0.944411	1.21451	1.38684	1.0182	0.84572	0.799437	1.10437	0.934408
	0.951305	0.848585	1.07973	0.718567	1.01615	0.558373	1.11043	1.02993	1.02492	1.1587	0.816445	0.840702	0.808411	0.954585	1.30016	1.07948
		1.00408	1.3527		0.909188	0.740308	1.00385			1.06547	1.23384		1.11151	0.828379	1.014
CG15450	0.618076	0.999584	1.32262	1.2834	0.952565	0.701056	1.06927	1.56801	0.747478	0.909482	0.424918	0.641272	0.71559	0.720712	0.583272	0.92456
	1.04277	0.925477	1.48822	1.1323		0.895479	1.29925	3.32445	1.03764	0.715542	0.979168	0.75529	0.989696	0.744713	0.764053	0.872026
	1.15064	1.20616	1.25533	0.777848	0.607649	1.01549	0.813588	1.54928	1.2893	0.975835	1.03952	0.928693	1.08126	0.473277	0.980238
	1.34844		1.17855	1.15855	1.02709	1.09283		1.05421			0.804998	0.918298	1.02427		0.842191	0.932082
	1.11723	0.856289	1.42931	1.32039	1.09582	0.718725	0.485372	0.909105	0.959089	0.907275	1.18982	0.871122	0.96585	1.08524	1.23923	1.57759
	1.08179	1.28545	0.267648	0.98579	0.843118		0.481272	2.03719	0.974682	1.47439	1.92872	0.808409	1.15546	1.0363	1.42426	1.07746
	0.827396	0.604108	1.13471	0.850502	0.92663	0.688239	0.612998	1.19188	1.06974	1.51723	1.03421	1.18804	1.07592	1.23441	1.53713	1.46912
		0.917071	1.45296		0.923007	0.896924	0.654055			0.86962	1.08609		1.42839	0.966908	1.35857
CG8804	0.940186	0.811263	1.14374	0.954785	0.998148	1.02448	1.06531	1.91232	1.09509	0.924082	1.43273	0.984592	1.03687	1.10328	0.898665	1.44338
	1.00305	1.34832	0.996653	1.17629	1.65424	1.11211	1.239	2.04751	0.801486	1.23208	1.18032	1.34906	1.16405	0.975685	1.22811	1.37862
	1.02359	1.48922	1.27311	1.09204	1.10289	1.13036	1.31214	1.96204	1.13934	1.08154	0.950754	1.42851	1.28463	2.31968	1.17039
	1.03595		1.33497	1.05015	1.07157	0.981872		1.93019			1.00733	1.14329	1.25646		1.29699	1.35764
	0.875463	1.03884	1.09733	1.00912	0.844975	0.626655	0.57136	1.00876	0.854362	1.01788	0.94292	1.07729	0.926391	0.907661	0.961629	1.20152
	1.03603	1.02416	0.593586	1.08934	0.713744		0.735882	1.49188	1.00893	1.26666	1.34884	1.41119	1.01274	1.01947	1.11192	1.56865
	1.10253	0.900031	1.16668	0.81341	1.01485	0.654456	0.78903	1.09298	1.16011	1.21224	1.16798	0.983309	1.17005	1.41336	1.16655	1.89121
		0.964842	1.4452		0.96195	0.624311	0.807662			1.07786	1.21384		1.18662	1.30533	1.12343
CG8805	0.869707	0.797297	1.22341	1.12892	0.497863	0.873212	0.750952	2.13259	0.931463	1.02982	0.813122	0.895583	0.852618	0.843537	0.5862	1.12475
	0.805489	1.16455	1.08102	1.05762	0.438044	1.00986	1.12981	1.9269	0.787176	1.01514	0.925699	0.952015	0.798752	0.850824	0.813682	0.829144
	1.04202	1.16782	1.48351	1.0297	0.987699	1.11524	1.33045	1.91074	1.36384	0.982919	0.64933	0.938586	1.04632	0.819006	0.615548
	1.3699		1.19355	0.931982	1.22822	1.17691		1.98243			1.09154	1.07677	0.826268		0.907823	0.895813
	1.06408	0.969832	1.16549	1.36275	0.94735	0.514623	0.825005	1.06874	2.44898	0.574532	0.659532	0.570238	0.595562	0.654521	0.474311	0.70707
	0.986238	1.0156	0.503248	0.91845	0.735708		1.00176	1.42841	0.766018	0.710233	0.761431		0.583528	0.4516	0.64057	0.457851
	0.952893	0.78202	1.25986	0.707793	1.16116	0.635298	0.812207	0.988892	0.53306	0.799448	0.524766	0.836344	0.707331	0.499321	0.764504	0.775724
		0.965485	1.37943		0.951428	0.614241	0.929081						0.508815	0.700278
CG12746	0.882457	1.07572	1.16417	1.00788	1.15397	0.518737	0.803753	1.05367	1.14576	1.05078	0.930906	0.66183	0.926862	0.742021	0.793273	1.25731
	1.02844	1.0857	0.462163	1.05862	0.672634		0.978842	1.90447	0.753774	0.990403	1.58263	0.748373	0.759021	0.751404	1.12017	0.954309
	1.10186	0.770003	1.15525	0.909656	1.07233	0.59	1.0395	1.32963	1.15788	1.05774	0.769521	0.823974	0.692077	1.00327	0.969974	0.890291
		0.916735	1.17665		0.84747	0.667133	1.01794			0.814509	0.968496		1.00942	0.879546	0.779546
	1.00337	0.814175	0.883876	0.907285	0.955069	1.3863	0.769412	2.03817	0.972166	1.02389	1.01467	1.05691	0.81679	1.05209	1.38839	1.63284
	1.0419	1.2475	0.993018	1.02026	0.914834	1.28712	0.877136	1.5197	0.945153	1.09828	1.25174	1.09514	0.951241	1.11841	1.13811	1.64463
	0.956563	1.01316	0.966984	0.867439	1.00623	0.911657	1.6303	1.26514	1.08832	1.0981	1.00184	1.16733	1.11314	1.06408	1.02695	1.2232
		1.19545	1.13852		1.21265	1.28	1.22372			0.842621	1.26749		1.14564	0.82005	1.04035
CG32491	0.979135	0.936772	1.41792	1.22402	0.838592	0.452095	0.766876	0.983844	1.68927	0.591079	0.73487	0.524999	0.509308	0.449608	0.549355	0.638349
	0.922042	1.02699	0.529085	0.892952	0.591488		0.936356	1.58702	0.891139	0.674757	0.847246	2.30308	0.514248	0.554208	0.617334	0.777114
	1.10766	0.737413	1.2589	0.624991	1.20192	0.53969	1.0331	0.801694	0.664287	0.666853	0.56864	0.483183	0.566131	0.699976	0.622946	0.90414
		0.819428	1.28824		0.959843	0.56424	3.67945			0.687056	2.68512		0.683484	0.487812	0.529259
	0.908414	0.949151	1.27536	0.908168	0.857377	1.24864	0.700575	1.85581	1.09704	0.946693	0.870367	0.91365	0.794906	0.883354	1.11041	1.29852
	1.07547	1.04283	2.33886	1.03906	0.86727	1.28858	0.805401	2.08072	0.775146	0.972585	1.83386	0.88785	0.749022	1.05279	1.13907	1.73606
	1.02357	1.06471	1.09038	0.957043	1.05648	0.775074	1.75601	1.68825	1.17597	0.900633	0.881286	1.01499	0.948323	0.672157	1.14722	1.52193
		1.25602	1.63319		1.37977	1.308	1.16412			0.950242	1.15796		1.04614	0.66463	1.03267
CG5560	1.13792	0.70424	0.958927	0.956841	0.790474	0.652695	0.760796	1.18355	1.46903	1.46235	1.28191	1.26182	1.98493	1.85223	1.83144	3.04856
	0.956265	0.880835	0.521601	0.759047	0.740478	0.74096	0.773334	1.79105	0.851789	1.27436	1.72004	2.75295	1.75638	2.7456	2.00493	2.43935
	0.918987	0.811082	1.02174	0.828942	0.968443	0.717201	1.15145	1.19283	0.799166	1.52489	1.3561	1.72429	1.4836	1.76052	2.08007	2.8408
		1.0972	1.30352		0.878989	0.725591	1.04317			1.13041	2.26168		2.44189	2.45761	2.35236
	1.1385	0.824074	1.16788	0.899814	1.04125	1.10971	0.738387	1.64615	0.976625	1.27988	1.40434	1.24637	0.837665	2.36764	1.95833	2.954
	0.964897	1.33855	0.933313	0.991933	1.01226	1.2915	0.927335	2.52628	0.995072	1.29696	1.50847	1.5495	1.40045	2.22683	2.0416	3.23424
	0.910303	1.20261	1.10397	1.08258	1.16563	0.902511	1.50069	1.50259	1.02901	1.45739	1.09853	1.47126	1.44441	1.93561	1.72325	3.1918
		1.2489	1.28035		1.42527	1.24675	1.23505			1.1431	1.08055		1.63785	2.10371	1.983
CG5966	1.24628	0.801763	1.07768	1.16645	0.980871	0.691472	1.90326	6.5604	1.08125	1.2034	0.998568	0.933313	3.13703	5.06973	6.50548	9.07686
	0.960101	0.532195	0.640734	0.533373	0.695292	1.05003	1.51405	8.89467	1.05402	0.883691	1.56069	2.46153	2.00431	6.35587	9.09035	7.72534
	0.835735	0.677142	1.06633	0.673041	1.35363	0.986988	2.1968	6.71878	0.877461	1.12203	0.760004	1.74106	2.73969	4.78867	10.0584	9.58251
		1.30577	1.1405		0.990379	0.964887	2.48428			1.08452	0.927635		3.06106	4.35658	7.55183
	1.13797	1.66717	1.36604	1.53053	1.56489	3.04951	2.13245	8.99862	0.768584	0.972872	1.37703	1.4223	1.53651	4.88759	7.26625	11.4451
	1.11126	1.53371	1.15458	1.54102	1.57722	3.38966	2.52888	8.16546	1.24345	1.24692	1.35912	1.42818	1.69181	4.5214	9.54175	8.20261
	0.790774	1.73878	1.36286	1.99821	1.66869	1.87669	3.60238	7.27794	1.04636	1.04891	1.16442	1.67317	2.67071	3.464	10.5542	11.8132
		1.50292	1.98347		2.21823	2.91043	2.90312			0.681376	0.947079		2.48065	4.27345	8.39925
CG11198	1.02847	0.996714	1.04261	0.949501	0.891205	0.860899	1.09153	1.76633	0.961069	1.37532	0.944963	1.09631	1.66382	0.931968	1.08167	1.67588
	1.22651	1.17315	1.0512	0.958272	0.81636	0.878228	0.786339	2.54591	1.25401	1.08569	1.11032	1.12469	1.21802	1.23591	1.18516	1.28163
	0.792749	1.2702	1.10235	1.04681	1.12081	0.949926	0.903991	1.53584	0.829741	1.0125	1.09044	1.19972	0.838839	1.22736	1.13746	1.82617
		1.50411	1.34704		0.85468	0.98236	1.29801			0.719291	1.33122		1.79294	1.01487	1.3773
	1.0459	1.09838	1.21063	0.74674	1.1963	1.04539	0.781943	2.31013	0.929643	0.889965	1.0806	0.776215	0.860536	1.16227	0.852527	1.39937
	1.07503	1.61029	1.01537	1.32232	1.18238	1.05624	1.15972	3.14507	0.99582	0.887816	1.49396	1.13284	0.934214	0.926276	0.941223	1.62225
	0.889386	1.43458	1.25859	1.21937	1.05362	0.959326	1.49287	1.90753	1.0802	0.941179	0.884621	0.997794	0.937868	1.01493	0.95113	1.46147
		0.824288	1.12997		1.42287	1.43571	1.16415			0.737169	0.783763		1.18644	1.03219	0.852506
CG1882	1.09581	1.06256	0.948985	0.912645	0.618028	0.664035	0.682329	1.23859	1.0449	1.26663	1.44755	1.09431	1.16299	1.17026	1.27981	1.38901
	0.866059	0.832973	0.735106	0.886203	0.66694	0.705799	0.513003	1.77608	1.09226	0.825847	1.04616	1.44594	0.880552	1.53489	1.37155	1.40075
	1.0537	0.95958	1.00227	0.743819	0.911188	0.770188	0.770459	0.880879	0.876199	1.25565	1.0479	1.28401	0.899265	1.49978	1.2888	1.4602
		1.09702	1.27114		0.757353	0.667003	0.861547			1.3662	1.15075		1.36878	1.10988	1.34608
	1.10058	0.954632	1.23222	0.853599	1.10184	0.957113	0.733297	1.47456	0.903106	1.03993	1.40811	0.896473	0.86898	0.933837	1.11812	1.05992
	0.88511	1.46711	0.927698	1.30741	0.849807	0.957727	0.824231	1.64122	0.854093	0.897202	1.22065	1.1402	0.766042	0.90982	0.819849	1.13781
	1.02655	1.49276	1.2158	1.00713	0.838392	0.694537	1.34681	0.821495	1.29645	1.02533	0.887652	1.00508	0.92806	1.06439	0.957101	1.10665
		1.11895	1.19936		1.23708	0.973547	1.05682			0.870067	0.851834		0.961607	0.89464	0.729364
CG11425	1.1344	0.72256	0.67494	0.715964	0.46448	0.50221	0.525433	5.05883	1.25184	0.781071	0.681579	0.746446	0.71062	0.722236	0.742646	5.27611
	0.687657	0.644638		0.716264	0.434557	0.452879	0.514002		0.846139	0.941339	1.048	0.849563	0.817796	0.830517	1.0914	2.68311
	1.28192	0.808109	0.886251	0.539188	0.569239	0.385695	1.27295	3.36279	0.94408	0.90304	0.510284	1.73495	0.572609	0.897313	1.14449	4.79568
		0.937593	0.666896		0.645389	0.387421	0.840028			0.755886	0.828298		0.816607	0.857735	1.07584
	1.05565	0.975224	0.827591	0.685073	0.46146	0.576284	0.705238	1.85662	0.924654	0.819636	0.809141	1.21219	0.753932	1.01022	0.889035	3.13788
	1.06883	1.10465	0.687635	0.692151	0.945451	0.651006	0.624695	2.29278	0.939992	1.05128	1.09977	1.31357	0.928489	0.926972	0.929084	4.41152
	0.886281	1.19244	0.960621	1.15702	0.65892	0.516595	0.817557	1.28535	1.15053	0.930672	1.00455	1.4502	0.978806	1.37776	1.10879	5.17661
		1.23255	1.63196		0.733899	0.509982	0.979832			0.782524			1.05441	1.28339	1.23652
CG11426	1.02721	1.14576	1.18449	1.37766	1.07352	0.984601	0.762527	1.83907	0.812842	0.806168	0.83113	0.984636	0.853812	0.984739	0.739308	0.856899
	0.861793	1.28341		1.3679	1.14501	1.17144	0.728739		1.44669	1.18734	1.27762	0.765979	1.0579	0.957235	1.15499	1.06372
	1.12964	1.4419	1.12734	1.18191	1.11178	1.0013	0.85308	1.50834	0.850393	1.08281	0.891592	0.837337	0.963468	0.792997	1.04281	1.44789
		1.37422	1.05868		1.14923	1.09155	0.88197			1.22586	0.630614		0.920286	1.11368	1.25283
	1.17082	1.09661	1.00219	1.17765	1.12005	1.02613	1.4409	1.86522	0.973774	0.926938	0.867481	0.905231	0.901053	1.0373	0.932214	1.06349
	0.878375	1.37788	1.02601	1.37306	0.999018	1.30409	1.06886	1.83376	0.874722	1.10403	1.09186	1.28807	1.0159	1.05868	1.14431	1.3932
	0.972366	1.24496	1.13271	1.09771	1.04357	1.06992	1.30958	1.20376	1.17401	1.31049	1.07362	1.71306	1.12182	1.13408	1.24467	1.57183
		1.2749	1.04318		1.17094	1.4041	1.01207			1.03473	1.0924		1.18668	1.05932	1.21143
CG11437	0.898453	0.804256	0.869931	0.837767	1.64134	1.05897	0.793926	3.51962	0.803129	0.866669	0.662926	0.550671	0.80995	0.470296	0.754792	1.09729
	1.03454	1.34783		1.07536	1.46323	1.26955	0.800533		1.00436	0.911412	0.855195	0.894723	0.992635	0.727988	1.20926	0.816394
	1.07587	1.76952	1.02084	1.90703	1.01963	1.51857	0.809551	3.5359	1.23972	0.793461	0.965855	1.04908	0.650863	0.517764	1.1038	1.05339
		1.43267	1.02263		1.13248	1.12101	0.902961			0.931932	0.773359		0.981423	0.583003	0.833235
	1.05629	0.590162	0.70902	0.752422	1.32114	0.72542	1.29602	2.00265	0.959082	0.873053	0.800752	0.986901	0.911543	0.647006	0.972773	1.04717
	0.865096	1.15777	0.91216	0.882516	1.02795	1.02135	1.12908	2.54733	1.22142	0.753615	1.42511	1.18166	0.848465	0.712348	0.666981	1.44968
	1.09434	0.768044	0.890325	1.21033	1.18387	1.21575	1.48078	1.83091	0.853652	0.949643	1.0925	1.53196	1.08439	1.05568	1.10557	1.25597
		1.32208	0.727989		1.03436	1.00121	1.2897			0.898784	0.556109		1.16614	0.837835	0.938164
CG11438	0.94008	0.950027	1.1906	1.03766	1.1908	0.914693	0.694631	1.7981	0.903737	0.984379	0.815691	0.811714	0.929928	0.746644	0.774963	1.16324
	0.958243	1.2595		1.06199	1.19492	0.891226	0.77764		1.0921	0.90418		0.700427	0.985578	0.830199	1.27389	0.970015
	1.11009	1.62224	1.10793	1.07784	0.905198	1.02173	0.85161	1.6788	1.0132	0.862081	0.760732	0.771385	0.720824	0.730031	1.16965	1.06891
		1.07221	0.851428		1.25785	0.78626	1.50556			0.697211	0.654881		0.683112	0.724951	0.807198
	1.15272	0.622883	0.674065	0.670852	0.634098	0.746485	1.00818	1.55241	0.920716	0.819845	0.777959	1.05183	0.750772	0.917843	1.01144	0.87601
	0.805094	1.15108	0.811806	1.085	0.885787	1.10026	0.83202	1.65439	0.975855	0.812098	1.19469	1.10317	0.922456	1.02322	0.808325	1.19616
	1.07753	0.78238	0.91538	0.905532	0.828842	0.7161	1.68379	1.10071	1.11298	0.996212	0.834114	1.78733	0.912682	1.11934	1.10018	1.13909
		0.96744	0.707797		0.922115	0.967552	1.12543			0.807458	0.647418		0.914105	0.807591	1.0753
CG11440	1.06224	0.629858	0.869917	0.659859	0.57018	0.67492	0.337937	0.983809	1.01527	0.837424	0.686051	0.845622	0.959258	1.146	1.13703	2.21129
		0.877151		0.577297	0.596543	0.562438	0.423934	1.16869	1.15615	1.08291	1.0404	0.787236	1.15573	1.27902	1.33855	2.25234
	0.825796	0.774828	0.85787	0.752232	0.746826	0.44742	0.442601	1.46431	0.85193	1.1195	0.758139	0.928	1.03374	0.738694	1.14307	2.62199
		1.08578	0.896538		0.75219	0.626618	0.523772			0.9867	1.05851		1.34217	1.54022	1.45853
	1.04314	0.854124		0.930564	0.967568	0.907987	0.7996	1.91739	1.00478	1.29309	1.21722	0.864711	0.879146	1.35321	1.25462	2.21393
	1.22506	1.03552	1.03899	1.20219	1.178	1.05322	1.09833	1.92631	1.05317	1.17914	1.27316	1.27388	1.24042	1.56248	1.44421	2.70756
	0.782524	0.92887	1.21053	1.01711	1.09689	0.987422	1.10048	1.18734	0.945003	1.12958	1.01729	1.4436	1.35611	1.32228	1.05157	2.3418
		1.13658	0.889325		1.23552	0.862808	1.04433			0.838048	1.38194		1.57421	1.20931	1.40575
CG1941	0.71426	0.625493	0.724056	0.551392	0.581754	0.622706	0.630096	1.02007	0.940333	1.11699	0.749952	0.687006	0.628561	0.619301	0.603221	1.11909
		0.682904		0.627955	0.578998	0.72121	0.69104	1.02049	0.875063	0.960109	0.996289	0.804395	0.757123	0.790477	1.07865	0.992813
	1.15703	0.784457	0.924163	0.386716	0.676988	0.545308	1.00038	1.0542	1.21529	1.22276	1.04475	0.856959	0.751482	0.760718	1.02778	1.03259
		0.97984	0.931235		0.681075	0.666828	0.711159			1.06561	0.953835		0.929679	0.617411	1.00603
	1.02508	1.17997	0.946467	1.07438	0.700565	1.11236	1.17807	1.98319	0.878951	1.20365	1.06335	0.866922	0.75585	0.722458	0.734836	0.960109
	0.971032	0.990269	1.24145	1.12318	1.15318	1.12006	1.54103	2.36052	0.950483	1.41588		0.954661	0.681765	0.993162	0.902461	1.27516
	1.00464	1.22036	1.63524	0.967713	0.844421	1.01943	2.03347	1.75389	1.19699	0.940302	0.916618	0.945735	1.07405	0.887545	1.04272	1.24734
		1.49888	1.30041		1.02909	1.33797	1.75263			0.826448	1.18825		1.18079	0.834954	1.00852
CG1946	0.892213	1.15519	0.826317	0.965912	1.11176	0.868211	0.694468	0.382854	0.866826	1.18349	0.897843	0.89015	0.679977	0.438214	0.324736	0.179447
		1.02632		0.890759	1.12819	0.800447	0.671352	0.445497	1.26541	1.14111	1.21666	0.949277	1.07932	0.47982	0.504603	0.285428
	1.00816	0.746091	1.17557	1.1978	1.28105	0.827729	1.14653	0.33825	0.911672	1.11237	1.11295	0.820095	0.874553	0.557038	0.532182	0.209089
		1.14373	0.94793		0.96193	1.07551	0.843537			1.42414	0.781854		1.14376	0.68043	0.537631
	0.808293	0.862238	1.09751	1.32343	1.49427	1.73725	1.54753	1.33105	1.11329	1.29655	1.09841	1.17558	0.95384	0.660315	0.469987	0.227418
	1.00846	1.37149	1.2519	2.02612	2.95675	2.07653	2.04441	1.77337	1.04621	0.950395	1.41459	1.00674	1.12075	0.706188	0.476179	0.278316
	1.2268	1.0954	1.02302	1.14378	1.82076	1.8402	2.45505	1.12436	0.858562	1.00798	0.996675	1.0654	1.00742	0.660935	0.574143	0.340887
		1.89656	0.880558		1.80603	1.89565	1.91566			0.787624	1.14954		1.51307	0.650705	0.355611

## Sheet: w^1118 - 5 DPE (fed)
Gene	Females (normalised fold-change)										Males (normalised fold-change)
bmm	1.10886	1.32319	0.772828	0.881894	1.1291	1.02145	0.867061	0.928301	0.839899	1.28258	1.1636	1.79437	1.57925	1.67927	1.7517	1.45987	1.75505	2.08832	1.59182
lsd2	1.04134	1.10476	0.86924	0.781235	1.03039	0.979959	1.26768				1.0219	0.890353	0.983511	0.775947	0.970265	0.791936
lsd1	1.01406	1.26054	0.782311	0.93713	0.561356	1.22486	1.55194				3.14228	2.78179	3.36362	3.65834	5.70344	4.59545
hsl	0.95048	1.17862	0.796955	1.12008	1.01181	1.00085	0.987487	0.797868	1.01146	1.23914	0.371344	0.428406	0.377401	0.282683	0.332356	0.264792	0.540007	0.329745	0.388918
seipin	1.1351	1.15406	0.763373	0.7684	1.27632	0.83079	1.22733				0.950018	0.770228	0.98951	0.907572	0.969664	0.711177
CG1942	0.973552	1.25397	0.841936	0.972917	1.04042	1.24929	0.781096	0.984968			0.68841	1.3893	1.45713	1.63034	1.72394	2.24812	2.24017
CG3812	1.12723	0.917609	0.763425	1.26638	0.800604	1.1714	1.13296	0.941157			0.270874	0.827537	0.663604	0.737174	1.10641	0.936351	0.987577
DmLipin	1.1745	0.980223	0.808641	1.07416	1.01223	0.860786	1.15008	0.997924			1.53917	2.56047	2.97221	2.68047	3.53536	3.73027	3.26318
cg5508	0.82785	1.34671	0.727378	1.23315	0.817523	1.15554	0.980863	1.07921			0.10344	0.291072	0.269781	0.311087	0.281581	0.323222	0.278492
cg4729	1.00385	1.00123	1.04522	0.951903	1.01114	1.06404	0.945395	0.983141			0.613525	0.664142	0.757013	0.671935	0.849247	0.861695	0.899647
CG4753	1.1616	1.17672	0.716181	1.02152	1.25152	1.09589	0.729117				0.188022	0.192327	0.142024	0.176311	0.195375	0.206215
midway	0.979052	1.07219	0.800157	1.19054	1.1582	0.865446	0.997647				1.23595	1.12786	1.08122	1.36577	1.52107	1.46876
CG8552	1.03989	1.00414	0.821404	1.16591	1.01659	0.977401	1.00642	0.795303	0.977506	1.28632	0.979739	1.10331	0.737281	0.847675	0.781681	0.807236	1.07091	0.755881	1.09454
cg3209	1.08806	0.915798	0.751615	1.33522	1.13321	1.22501	0.720363				0.716382	0.733	0.890377	0.398405	0.388191	0.399912
fu12	0.756163	0.787712	1.17516	1.42864	1.00979	1.04099	0.951305				1.20866	1.00548	1.43841	0.564945	0.51644	0.560468
cg15450	0.618076	1.04277	1.15064	1.34844	1.11723	1.08179	0.827396				45.847	63.6446	79.0798	21.7784	22.1325	24.291
cg8804	0.940186	1.00305	1.02359	1.03595	0.875463	1.03603	1.10253				0.941657	0.68919	0.97971	0.644734	0.761376	0.875459
cg8805	0.869707	0.805489	1.04202	1.3699	1.06408	0.986238	0.952893				0.101425	0.0857141	0.148506	0.234013	0.0731971	0.0509368
CG12746	0.882457	1.02844	1.10186	1.00337	1.0419	0.956563					1.16012	0.763224	1.1724	1.38214	1.34373	1.54728
CG32491	0.979135	0.922042	1.10766	0.908414	1.07547	1.02357					0.154742	0.0816312	0.0608508	0.132287	0.0934711	0.141804
CG5560	1.13792	0.956265	0.918987	1.1385	0.964897	0.910303					0.322535	0.187016	0.175462	0.437954	0.446226	0.461443
CG5966	1.24628	0.960101	0.835735	1.13797	1.11126	0.790774					0.682429	0.665241	0.553809	0.997048	1.61307	1.3574
CG11198	1.02847	1.22651	0.792749	1.0459	1.07503	0.889386					1.60487	2.09406	1.38557	2.53202	2.71227	2.94208
CG1882	1.09581	0.866059	1.0537	1.10058	0.88511	1.02655					0.909599	0.950828	0.762746	1.51961	1.43714	2.18146
CG11425	1.1344	0.687657	1.28192	1.05565	1.06883	0.886281					2.02377	1.3679	1.52623	1.88003	1.91122	2.33928
CG11426	1.02721	0.861793	1.12964	1.17082	0.878375	0.972366					2.4502	4.36083	2.56339	2.97102	2.66881	3.58195
CG11437	0.898453	1.03454	1.07587	1.05629	0.865096	1.09434					3.61495	4.52073	5.5801	3.37689	4.30056	3.00568
CG11438	0.94008	0.958243	1.11009	1.15272	0.805094	1.07753					4.00546	4.84031	4.49062	3.82053	4.04933	4.61835
CG11440	1.06224	0.825796	1.04314	1.22506	0.782524						1.34186	1.52806	1.12598	1.8534	1.94266	1.74314
CG1941	0.71426	1.15703	1.02508	0.971032	1.00464						1.2648	1.17701	1.63463	2.15582	2.33127	2.93588
CG1946	0.892213	1.00816	0.808293	1.00846	1.2268						1.13521	1.6572	1.19395	2.9801	2.80054	2.29823
w^1118 - mRNA expression level, fed animals at 5 days post-eclosion (DPE), normalized to b-tubulin
Males are compared to females (females = 1)

## Sheet: w^1118 - 0 and 5 DPE
genotype	time	value			w^1118 - mRNA expression level, 0 and 5 days post-eclosion (DPE) | F = females, M = males
F	0	1.25983
F	0	1.67128
F	0	1.09797
F	0	1.08491
F	0	1.03869			normalized to b-tubulin
F	0	1.21319
F	0	0.732206
F	0	1.22489
F	5	0.837216
F	5	1.10199
F	5	1.08389
F	5	0.834748
F	5	1.11301
F	5	1.0296
F	5	1.04539
M	0	0.716399
M	0	1.17145
M	0	0.864756
M	0	0.903685
M	0	1.22675
M	0	1.07849
M	5	1.13133
M	5	1.02119
M	5	1.10146
M	5	1.2295
M	5	1.6689
M	5	2.12817
M	5	1.27811
M	5	1.32222

## Sheet: elav>bmm-RNAi male brains
genotype	fold change	sex	M - males, nd = non-detectable
GAL4	1.00684	M
GAL4	1.56198	M
GAL4	0.425187	M
GAL4	nd	M
bmm	nd	M	normalized to b-tubulin
bmm	nd	M
bmm	nd	M
bmm	0.26433	M

## Sheet: w1118 fed - norm btub+bcop
	Agpat4 - F	Agpat4 - M	mdy - F	mdy - M	PAPLA1 - F	PAPLA1 - M		F = females, M = males
fold change (normalized to b-tubulin)	1.25152	0.176311	1.1582	1.36577	1.12324	1.19211
	1.09589	0.195375	0.865446	1.52107	0.855351	1.47605
	0.729117	0.206215	0.997647	1.46876	1.04083	1.39237
	1.1616	0.188022	0.979052	1.23595	1.03989	0.979739
	1.17672	0.192327	1.07219	1.12786	1.00414	1.10331
	0.716181	0.142024	0.800157	1.08122	0.821404	0.737281
	1.02152		1.19054		1.16591
	Agpat4 - F	Agpat4 - M	mdy - F	mdy - M	PAPLA1 - F	PAPLA1 - M
fold change (normalized to b-tubulin and b-cop)	1.18806	0.19751	1.00135	1.29832	1.06357	1.02918
	1.13129	0.221721	1.0308	1.30024	0.965369	1.27193
	0.693469	0.157051	0.774782	1.19561	0.795356	0.815289
	1.07007	0.220846	1.24714	1.71075	1.22133	1.49323
	1.22744	0.229722	1.13592	1.78847	1.10164	1.73553
	1.18478	0.244538	0.935644	1.74172	0.924731	1.65113
	0.683931		0.93582		0.976331

## Sheet: w1118 STV - norm btub+bcop
hr post starvation	0	0.25	0.5	1	2	4	8	24		hr post starvation	0	0.25	0.5	1	2	4	8	24		hr post starvation	0	0.25	0.5	1	2	4	8	24
Agpat4 - F (fold change normalized to b-tub)	1.24545	0.937354	1.42076	0.856584	0.226356	0.95705	0.89296	2.84153		mdy - F (fold change normalized to b-tub)	1.15402	0.868541	1.13813	0.874583	0.911722	1.18646	1.06191	2.22942		PAPLA1 - F (fold change normalized to b-tub)	1.12246	1.21139	1.45062	1.08423	0.705475	1.03288	0.92445	3.00355
	1.09936	1.23685	1.01162	0.92445	0.609909	1.37237	1.0693	1.47087			0.868541	1.18646	1.05458	0.886791	0.93088	1.41095	1.14605	1.67791			0.856584	1.46071	1.34412	1.09936	1.15402	1.35347	1.28937	1.46071
	0.730353	1.71317	0.983957	1.19471	0.97041	1.28937	1.31646	1.70133			0.997692	1.26284	1.00463	1.07674	1.06191	1.36289	1.4406	1.46071			1.04006	1.83613	1.28937	1.42076	1.21982	1.34412	1.56555	1.09936
	1.16272	1.82344	1.4012	1.19471	1.27162	1.02574	1.57644	1.53333			0.97942	1.2283	1.0693	1.01866	1.26284	1.17827	1.56555	2.18354			1.04427	1.86176	1.30737	1.21139	1.4012	1.25411	1.34412	1.67791
	1.17895	0.94442	1.08485	0.86304	0.799683	0.89969	0.816486	2.19999			1.07177	1.21419	0.97942	0.806642	0.939523	1.1487	0.817902	2.25012			1.00173	1.3036	1.06622	0.928195	0.854114	0.878126	1.16675	2.81376
	0.715736	1.3449	0.912249	0.740977	1.87579	0.756546	0.977725	2.42419			0.80107	1.34723	1.11729	0.876606	1.49485	0.926588	1.02101	2.44528			0.819321	1.44643	1.08862	0.909093	1.25919	1.00173	1.2505	2.36608
	1.01924	1.0479	0.931418	1.04066	0.857079	0.977725	1.13092	1.76235			1.18921	1.25701	1.20581	0.972655	1.13288	0.840896	1.1019	2.15846			1.16675	1.51835	1.2079	1.19127	0.960928	1.02278	1.35896	1.79316
		1.22901	1.06253	1.04066	0.810846	0.735858	1.05519	1.57735				1.42405	1.3566	0.913832	1.06437	0.895025	1.06437	1.97246				1.46663	1.11149	0.854114	0.928195	0.836536	1.26795	1.56103
hr post starvation	0	0.25	0.5	1	2	4	8	24		hr post starvation	0	0.25	0.5	1	2	4	8	24		hr post starvation	0	0.25	0.5	1	2	4	8	24
Agpat4 - F (fold change normalized to b-tub and b-cop)	1.22099	0.928692	1.13108	0.893176	0.257793	1.04415	1.05317	1.75137		mdy - F (fold change normalized to b-tub and b-cop)	1.13136	0.860515	0.906076	0.911943	1.03834	1.29445	1.25243	1.3741		PAPLA1 - F (fold change normalized to b-tub and b-cop)	1.10042	1.2002	1.15485	1.13054	0.803452	1.12688	1.09031	1.85123
	1.18807	1.12286	1.10021	0.89029	1.00096	1.38346	1.00022	1.10808			0.938625	1.07712	1.14693	0.854024	1.52773	1.42236	1.07201	1.26405			0.925703	1.32609	1.46183	1.05874	1.89394	1.36442	1.20607	1.10042
	0.685691	1.39815	0.954411	1.24575	1.00179	1.17498	1.10983	1.33191			0.936682	1.03063	0.974465	1.12273	1.09625	1.24197	1.21448	1.14353			0.976459	1.4985	1.25065	1.48146	1.25926	1.22487	1.31982	0.860647
	1.18991	1.5065	1.38825	1.27465	1.19386	0.994941	1.442	1.35523			1.00233	1.01481	1.05942	1.08681	1.18561	1.14289	1.43204	1.92991			1.0687	1.53816	1.29529	1.29244	1.31552	1.21646	1.2295	1.48302
	1.13301	0.910884	0.894164	0.859302	0.812846	0.905147	0.745217	1.05626			1.03001	1.17108	0.807263	0.803147	0.954988	1.15566	0.74651	1.08032			0.962697	1.25731	0.878803	0.924174	0.868173	0.883452	1.06491	1.35094
	0.692799	1.22288	0.883014	0.745471	1.52094	0.847222	1.06139	1.48996			0.775398	1.225	1.08148	0.881922	1.21206	1.03764	1.10838	1.50293			0.793064	1.3152	1.05373	0.914607	1.02099	1.1218	1.3575	1.45425
	1.06778	0.967253	0.733532	0.971336	0.767552	0.959937	0.966498	1.17898			1.24584	1.16027	0.949627	0.90786	1.01455	0.825598	0.9417	1.44396			1.22231	1.40149	0.951274	1.11191	0.860553	1.00418	1.16138	1.19958
		1.07961	0.977096	1.09021	0.70951	0.798824	0.901775	1.23701				1.25094	1.24753	0.957346	0.931349	0.97161	0.909622	1.54688				1.28834	1.02212	0.894785	0.812193	0.908116	1.0836	1.22422
hr post starvation	0	0.25	0.5	1	2	4	8	24		hr post starvation	0	0.25	0.5	1	2	4	8	24		hr post starvation	0	0.25	0.5	1	2	4	8	24
Agpat4 - M (fold change normalized to b-tub)	0.915945	0.922316	1.62826	1.03766	1.02337	0.694157	0.780967	1.17555		mdy - M (fold change normalized to b-tub)	0.939523	0.939523	1.18099	0.870551	0.835088	0.757858	0.90125	1.44393		PAPLA1 - M (fold change normalized to b-tub)	0.880666	0.911722	1.41095	0.816014	0.93088	0.710382	0.833161	1.37237
	1.01631	1.60585	1.05215	1.16743	1.18372	0.831238	0.935191	1.07425			1.04972	1.06437	0.993093	0.993093	0.858565	0.965936	1.07923	1.44393			1.09936	1.04729	1.13813	0.880666	0.868541	0.838956	0.963707	1.16205
	1.07425	1.28639	0.954842	1.11214	0.954842	0.814131	0.780967	0.915945			1.01396	1.18921	0.668964	0.858565	1.02811	1.03527	1.20581	1.36604			1.03288	1.35347	0.766664	0.95705	0.997692	1.09936	1.09936	1.21139
	1.08978	1.05215	1.30435	1.16743	0.935191	1.08925	0.819794	0.907442			1.07798	1.07923	0.965936	1.14076	0.993093	0.933033	1.34723	1.17994			1.05673	1.20303	0.880666	1.12246	0.97716	1.05458	1.10701	1.05707
	1.11473	0.717628	1.20819	0.805685	1.05557	0.750219	0.83604	1.17082			0.983708	0.917173	1.00923	0.865531	0.967275	0.860955	1.10209	1.51755			1.19001	1.08951	1.20456	0.940393	1.09052	0.956171	1.11778	1.33725
	0.823173	1.16066	1.46164	1.31418	0.860229	0.947352	0.889885	0.571168			0.943025	1.07893	1.13723	1.01382	0.601351	1.04703	1.16042	1.51855			0.795218	1.17244	1.32172	1.04056	0.685029	1.07827	1.04534	1.3073
		0.784587	1.18935	1.13687	0.681877	0.918187	0.828087					0.969558	0.723371	0.961275	0.824562	0.99475	1.14163	1.11263				1.17381	0.919186	1.20724	0.855838	1.07598	1.04898	1.03616
		0.679299	1.47866	1.34683	0.836276	0.884879						0.933956	0.907326	1.05885	0.662506	0.967158						0.999158	1.03561	1.3428	1.18894	1.01968
hr post starvation	0	0.25	0.5	1	2	4	8	24		hr post starvation	0	0.25	0.5	1	2	4	8	24		hr post starvation	0	0.25	0.5	1	2	4	8	24
Agpat4 - M (fold change normalized to b-tub and b-cop)	1.03199	0.772891	1.05035	0.938703	1.17416	0.776862	0.814046	0.967769		mdy - M (fold change normalized to b-tub and b-cop)	1.02082	0.987803	0.87739	1.00843	1.07595	0.891531	1.0731	1.25838		PAPLA1 - M (fold change normalized to b-tub and b-cop)	1.00069	1.17341	1.0472	1.09565	1.21303	0.990128	1.08837	1.12735
	1.17093	1.18655	1.46281	1.21419	1.04023	0.963063	0.961115	1.02673			1.0333	1.103	1.13815	0.936683	0.727183	1.0644	1.25331	1.33079			1.25001	1.1986	1.32279	0.961393	0.828371	1.09615	1.12901	1.17268
	0.82533	0.821297	1.21234	1.1395	0.741101	0.92327	0.908305	0.565814			0.945495	1.01492	0.737354	0.963501	0.896179	1.00026	1.25223	1.39997			0.7973	1.22873	0.936954	1.21004	0.930172	1.08193	1.1506	1.20522
	0.961408	0.654028	1.35003	1.24442	0.864742	0.952039	0.798106	0.885598			0.986156	0.899212	0.8284	0.97834	0.685057	1.04056	0.921029	1.1022			0.924377	0.961988	0.945524	1.2407	1.22941	1.09708	0.851445	1.02645
	0.985788	0.968095	1.74843	1.19936	1.18976	0.752559	1.03314	1.23802			1.0182	0.986156	1.26815	1.00621	0.970864	0.82162	1.19227	1.08778			1.06635	0.956976	1.51508	0.943177	1.08223	0.770149	1.06465	1.03387
	1.05316	1.57988	0.980542	1.05182	1.32796	0.898312	0.744004	0.759821			0.994049	1.04716	0.925508	0.894751	0.963179	1.04388	1.14874	1.66406			1.01259	1.03036	1.06068	0.793458	0.974371	0.906652	1.04733	1.3392
		1.43435	0.965872	1.2057	0.959254	0.806607	0.894405					1.32598	0.676692	0.9308	1.03286	1.0257	1.46985	1.1332				1.50914	0.775521	1.03757	1.0023	1.0892	1.20776	1.00491
		0.962417	1.22909	1.12833	1.04275	1.39189						0.987191	0.910204	1.10256	1.10731	1.19227						1.10043	0.829853	1.08487	1.08955	1.34759
