# Supplementary material for: A role for triglyceride lipase brummer in the regulation of sex differences in Drosophila fat storage and breakdown
Source: PLoS Biol. 2020 Jan 21;18(1):e3000595. doi: 10.1371/journal.pbio.3000595 (PMC6994176; doi:10.1371/journal.pbio.3000595)
Supplement: S4 Data — (XLSX) [file pbio.3000595.s031.xlsx]

## Sheet: bmm^1 lifespan
genotype	time	event		bmm^1 vs. bmm^rev lifespan
M_bmm	2	1		M_bmm = male bmm mutants, F_bmm = female bmm mutant, M_rev = male controls, F_rev = female controls
M_bmm	4	1
M_bmm	7	1
M_bmm	7	1
M_bmm	7	1
M_bmm	9	1
M_bmm	9	1
M_bmm	9	1
M_bmm	14	1
M_bmm	18	1		time = days post-eclosion, event = a death
M_bmm	18	1
M_bmm	18	1
M_bmm	23	1
M_bmm	25	1
M_bmm	25	1
M_bmm	30	1
M_bmm	32	1
M_bmm	35	1
M_bmm	37	1
M_bmm	37	1
M_bmm	39	1
M_bmm	39	1
M_bmm	42	1
M_bmm	42	1
M_bmm	42	1
M_bmm	42	1
M_bmm	42	1
M_bmm	42	1
M_bmm	46	1
M_bmm	46	1
M_bmm	46	1
M_bmm	46	1
M_bmm	46	1
M_bmm	46	1
M_bmm	49	1
M_bmm	49	1
M_bmm	49	1
M_bmm	49	1
M_bmm	51	1
M_bmm	51	1
M_bmm	51	1
M_bmm	53	1
M_bmm	56	1
M_bmm	56	1
M_bmm	56	1
M_bmm	56	1
M_bmm	56	1
M_bmm	56	1
M_bmm	56	1
M_bmm	56	1
M_bmm	56	1
M_bmm	56	1
M_bmm	56	1
M_bmm	56	1
M_bmm	56	1
M_bmm	56	1
M_bmm	56	1
M_bmm	56	1
M_bmm	56	1
M_bmm	56	1
M_bmm	56	1
M_bmm	56	1
M_bmm	56	1
M_bmm	58	1
M_bmm	58	1
M_bmm	58	1
M_bmm	58	1
M_bmm	58	1
M_bmm	58	1
M_bmm	58	1
M_bmm	58	1
M_bmm	60	1
M_bmm	60	1
M_bmm	60	1
M_bmm	60	1
M_bmm	63	1
M_bmm	63	1
M_bmm	63	1
M_bmm	63	1
M_bmm	63	1
M_bmm	63	1
M_bmm	63	1
M_bmm	63	1
M_bmm	63	1
M_bmm	63	1
M_bmm	65	1
M_bmm	65	1
M_bmm	67	1
M_bmm	67	1
M_bmm	67	1
M_bmm	67	1
M_bmm	67	1
M_bmm	67	1
M_bmm	67	1
M_bmm	67	1
M_bmm	67	1
M_bmm	70	1
M_bmm	70	1
M_bmm	70	1
M_bmm	70	1
M_bmm	70	1
M_bmm	70	1
M_bmm	70	1
M_bmm	70	1
M_bmm	70	1
M_bmm	70	1
M_bmm	72	1
M_bmm	72	1
M_bmm	72	1
M_bmm	72	1
M_bmm	72	1
M_bmm	74	1
M_bmm	74	1
M_bmm	74	1
M_bmm	74	1
M_bmm	74	1
M_bmm	74	1
M_bmm	74	1
M_bmm	74	1
M_bmm	74	1
M_bmm	74	1
M_bmm	74	1
M_bmm	74	1
M_bmm	74	1
M_bmm	77	1
M_bmm	77	1
M_bmm	77	1
M_bmm	77	1
M_bmm	77	1
M_bmm	77	1
M_bmm	77	1
M_bmm	77	1
M_bmm	77	1
M_bmm	79	1
M_bmm	79	1
M_bmm	79	1
M_bmm	79	1
M_bmm	79	1
M_bmm	79	1
M_bmm	79	1
M_bmm	81	1
M_bmm	81	1
M_bmm	81	1
M_bmm	81	1
M_bmm	81	1
M_bmm	81	1
M_bmm	84	1
M_bmm	84	1
M_bmm	84	1
M_bmm	84	1
M_bmm	84	1
M_bmm	84	1
M_bmm	88	1
M_bmm	88	1
M_bmm	88	1
M_bmm	88	1
M_bmm	88	1
M_bmm	88	1
M_bmm	91	1
M_bmm	98	1
M_bmm	98	1
M_bmm	98	1
M_bmm	98	1
M_bmm	98	1
M_bmm	98	1
M_bmm	106	1
M_bmm	106	1
M_bmm	10	1
M_bmm	10	1
M_bmm	21	1
M_bmm	21	1
M_bmm	31	1
M_bmm	33	1
M_bmm	33	1
M_bmm	38	1
M_bmm	38	1
M_bmm	38	1
M_bmm	42	1
M_bmm	47	1
M_bmm	47	1
M_bmm	49	1
M_bmm	49	1
M_bmm	52	1
M_bmm	52	1
M_bmm	52	1
M_bmm	52	1
M_bmm	52	1
M_bmm	52	1
M_bmm	52	1
M_bmm	52	1
M_bmm	52	1
M_bmm	52	1
M_bmm	52	1
M_bmm	54	1
M_bmm	54	1
M_bmm	54	1
M_bmm	54	1
M_bmm	54	1
M_bmm	56	1
M_bmm	56	1
M_bmm	56	1
M_bmm	56	1
M_bmm	56	1
M_bmm	59	1
M_bmm	59	1
M_bmm	59	1
M_bmm	59	1
M_bmm	59	1
M_bmm	59	1
M_bmm	59	1
M_bmm	61	1
M_bmm	63	1
M_bmm	63	1
M_bmm	63	1
M_bmm	63	1
M_bmm	63	1
M_bmm	63	1
M_bmm	63	1
M_bmm	63	1
M_bmm	66	1
M_bmm	66	1
M_bmm	66	1
M_bmm	66	1
M_bmm	66	1
M_bmm	66	1
M_bmm	66	1
M_bmm	66	1
M_bmm	66	1
M_bmm	66	1
M_bmm	66	1
M_bmm	66	1
M_bmm	66	1
M_bmm	66	1
M_bmm	66	1
M_bmm	66	1
M_bmm	66	1
M_bmm	66	1
M_bmm	66	1
M_bmm	66	1
M_bmm	66	1
M_bmm	66	1
M_bmm	68	1
M_bmm	68	1
M_bmm	68	1
M_bmm	68	1
M_bmm	68	1
M_bmm	68	1
M_bmm	73	1
M_bmm	73	1
M_bmm	73	1
M_bmm	75	1
M_bmm	75	1
M_bmm	75	1
M_bmm	75	1
M_bmm	75	1
M_bmm	75	1
M_bmm	75	1
M_bmm	75	1
M_bmm	77	1
M_bmm	80	1
M_bmm	80	1
M_bmm	80	1
M_bmm	80	1
M_bmm	80	1
M_bmm	82	1
M_bmm	82	1
M_bmm	82	1
M_bmm	82	1
M_bmm	82	1
M_bmm	82	1
M_bmm	82	1
M_bmm	82	1
M_bmm	82	1
M_bmm	84	1
M_bmm	84	1
M_bmm	84	1
M_bmm	87	1
M_bmm	87	1
M_bmm	87	1
M_bmm	87	1
M_bmm	87	1
M_bmm	87	1
M_bmm	87	1
M_bmm	87	1
M_bmm	87	1
M_bmm	87	1
M_bmm	89	1
M_bmm	89	1
M_bmm	89	1
M_bmm	91	1
M_bmm	91	1
M_bmm	94	1
M_bmm	94	1
M_bmm	102	1
M_bmm	102	1
M_bmm	103	1
M_bmm	108	1
M_rev	4	1
M_rev	7	1
M_rev	14	1
M_rev	25	1
M_rev	25	1
M_rev	32	1
M_rev	37	1
M_rev	37	1
M_rev	46	1
M_rev	46	1
M_rev	46	1
M_rev	46	1
M_rev	46	1
M_rev	49	1
M_rev	49	1
M_rev	49	1
M_rev	49	1
M_rev	51	1
M_rev	51	1
M_rev	51	1
M_rev	51	1
M_rev	56	1
M_rev	56	1
M_rev	56	1
M_rev	56	1
M_rev	56	1
M_rev	56	1
M_rev	56	1
M_rev	56	1
M_rev	56	1
M_rev	56	1
M_rev	56	1
M_rev	56	1
M_rev	56	1
M_rev	56	1
M_rev	56	1
M_rev	56	1
M_rev	58	1
M_rev	58	1
M_rev	58	1
M_rev	58	1
M_rev	58	1
M_rev	58	1
M_rev	58	1
M_rev	58	1
M_rev	58	1
M_rev	58	1
M_rev	58	1
M_rev	60	1
M_rev	60	1
M_rev	60	1
M_rev	60	1
M_rev	60	1
M_rev	60	1
M_rev	63	1
M_rev	63	1
M_rev	63	1
M_rev	63	1
M_rev	63	1
M_rev	63	1
M_rev	63	1
M_rev	65	1
M_rev	67	1
M_rev	67	1
M_rev	67	1
M_rev	67	1
M_rev	67	1
M_rev	67	1
M_rev	67	1
M_rev	67	1
M_rev	67	1
M_rev	67	1
M_rev	67	1
M_rev	67	1
M_rev	67	1
M_rev	67	1
M_rev	67	1
M_rev	67	1
M_rev	67	1
M_rev	67	1
M_rev	67	1
M_rev	70	1
M_rev	70	1
M_rev	70	1
M_rev	70	1
M_rev	70	1
M_rev	70	1
M_rev	70	1
M_rev	70	1
M_rev	70	1
M_rev	70	1
M_rev	70	1
M_rev	70	1
M_rev	70	1
M_rev	72	1
M_rev	72	1
M_rev	72	1
M_rev	72	1
M_rev	74	1
M_rev	74	1
M_rev	77	1
M_rev	77	1
M_rev	77	1
M_rev	77	1
M_rev	77	1
M_rev	77	1
M_rev	77	1
M_rev	77	1
M_rev	77	1
M_rev	77	1
M_rev	77	1
M_rev	77	1
M_rev	79	1
M_rev	79	1
M_rev	79	1
M_rev	79	1
M_rev	79	1
M_rev	79	1
M_rev	79	1
M_rev	79	1
M_rev	79	1
M_rev	79	1
M_rev	79	1
M_rev	79	1
M_rev	79	1
M_rev	79	1
M_rev	79	1
M_rev	79	1
M_rev	79	1
M_rev	79	1
M_rev	79	1
M_rev	79	1
M_rev	79	1
M_rev	79	1
M_rev	79	1
M_rev	79	1
M_rev	79	1
M_rev	79	1
M_rev	79	1
M_rev	79	1
M_rev	79	1
M_rev	79	1
M_rev	79	1
M_rev	79	1
M_rev	79	1
M_rev	79	1
M_rev	79	1
M_rev	79	1
M_rev	79	1
M_rev	79	1
M_rev	79	1
M_rev	79	1
M_rev	79	1
M_rev	79	1
M_rev	79	1
M_rev	79	1
M_rev	79	1
M_rev	79	1
M_rev	81	1
M_rev	81	1
M_rev	81	1
M_rev	81	1
M_rev	81	1
M_rev	81	1
M_rev	81	1
M_rev	81	1
M_rev	84	1
M_rev	84	1
M_rev	84	1
M_rev	84	1
M_rev	84	1
M_rev	84	1
M_rev	84	1
M_rev	84	1
M_rev	84	1
M_rev	84	1
M_rev	84	1
M_rev	84	1
M_rev	84	1
M_rev	84	1
M_rev	84	1
M_rev	84	1
M_rev	84	1
M_rev	86	1
M_rev	86	1
M_rev	86	1
M_rev	86	1
M_rev	86	1
M_rev	86	1
M_rev	86	1
M_rev	88	1
M_rev	88	1
M_rev	88	1
M_rev	88	1
M_rev	88	1
M_rev	88	1
M_rev	88	1
M_rev	88	1
M_rev	91	1
M_rev	91	1
M_rev	91	1
M_rev	91	1
M_rev	91	1
M_rev	91	1
M_rev	98	1
M_rev	98	1
M_rev	98	1
M_rev	98	1
M_rev	98	1
M_rev	98	1
M_rev	98	1
M_rev	98	1
M_rev	98	1
M_rev	98	1
M_rev	98	1
M_rev	100	1
M_rev	102	1
M_rev	102	1
M_rev	106	1
M_rev	106	1
M_rev	106	1
M_rev	109	1
M_rev	7	1
M_rev	10	1
M_rev	14	1
M_rev	24	1
M_rev	31	1
M_rev	33	1
M_rev	38	1
M_rev	38	1
M_rev	45	1
M_rev	45	1
M_rev	47	1
M_rev	47	1
M_rev	47	1
M_rev	47	1
M_rev	47	1
M_rev	47	1
M_rev	49	1
M_rev	49	1
M_rev	52	1
M_rev	52	1
M_rev	52	1
M_rev	52	1
M_rev	52	1
M_rev	52	1
M_rev	52	1
M_rev	52	1
M_rev	52	1
M_rev	54	1
M_rev	54	1
M_rev	54	1
M_rev	54	1
M_rev	54	1
M_rev	54	1
M_rev	54	1
M_rev	54	1
M_rev	54	1
M_rev	54	1
M_rev	54	1
M_rev	54	1
M_rev	54	1
M_rev	54	1
M_rev	54	1
M_rev	54	1
M_rev	54	1
M_rev	54	1
M_rev	54	1
M_rev	54	1
M_rev	54	1
M_rev	56	1
M_rev	56	1
M_rev	56	1
M_rev	56	1
M_rev	56	1
M_rev	56	1
M_rev	56	1
M_rev	56	1
M_rev	56	1
M_rev	56	1
M_rev	56	1
M_rev	56	1
M_rev	56	1
M_rev	59	1
M_rev	59	1
M_rev	59	1
M_rev	59	1
M_rev	59	1
M_rev	59	1
M_rev	59	1
M_rev	59	1
M_rev	59	1
M_rev	59	1
M_rev	59	1
M_rev	61	1
M_rev	61	1
M_rev	61	1
M_rev	61	1
M_rev	61	1
M_rev	61	1
M_rev	61	1
M_rev	61	1
M_rev	61	1
M_rev	61	1
M_rev	61	1
M_rev	61	1
M_rev	61	1
M_rev	61	1
M_rev	61	1
M_rev	61	1
M_rev	61	1
M_rev	61	1
M_rev	61	1
M_rev	61	1
M_rev	61	1
M_rev	63	1
M_rev	66	1
M_rev	66	1
M_rev	66	1
M_rev	66	1
M_rev	66	1
M_rev	66	1
M_rev	66	1
M_rev	66	1
M_rev	66	1
M_rev	66	1
M_rev	66	1
M_rev	66	1
M_rev	66	1
M_rev	66	1
M_rev	66	1
M_rev	66	1
M_rev	66	1
M_rev	66	1
M_rev	66	1
M_rev	66	1
M_rev	66	1
M_rev	66	1
M_rev	66	1
M_rev	66	1
M_rev	66	1
M_rev	66	1
M_rev	66	1
M_rev	66	1
M_rev	66	1
M_rev	66	1
M_rev	66	1
M_rev	66	1
M_rev	66	1
M_rev	66	1
M_rev	66	1
M_rev	66	1
M_rev	66	1
M_rev	66	1
M_rev	66	1
M_rev	66	1
M_rev	66	1
M_rev	66	1
M_rev	66	1
M_rev	66	1
M_rev	66	1
M_rev	66	1
M_rev	68	1
M_rev	68	1
M_rev	68	1
M_rev	68	1
M_rev	68	1
M_rev	68	1
M_rev	68	1
M_rev	68	1
M_rev	70	1
M_rev	70	1
M_rev	70	1
M_rev	70	1
M_rev	73	1
M_rev	73	1
M_rev	75	1
M_rev	75	1
M_rev	75	1
M_rev	75	1
M_rev	75	1
M_rev	75	1
M_rev	75	1
M_rev	75	1
M_rev	75	1
M_rev	75	1
M_rev	75	1
M_rev	75	1
M_rev	75	1
M_rev	75	1
M_rev	75	1
M_rev	75	1
M_rev	75	1
M_rev	75	1
M_rev	75	1
M_rev	75	1
M_rev	75	1
M_rev	75	1
M_rev	75	1
M_rev	75	1
M_rev	75	1
M_rev	75	1
M_rev	75	1
M_rev	75	1
M_rev	75	1
M_rev	75	1
M_rev	75	1
M_rev	75	1
M_rev	75	1
M_rev	75	1
M_rev	75	1
M_rev	75	1
M_rev	75	1
M_rev	75	1
M_rev	77	1
M_rev	77	1
M_rev	80	1
M_rev	80	1
M_rev	80	1
M_rev	80	1
M_rev	80	1
M_rev	80	1
M_rev	80	1
M_rev	80	1
M_rev	80	1
M_rev	80	1
M_rev	80	1
M_rev	80	1
M_rev	82	1
M_rev	82	1
M_rev	82	1
M_rev	82	1
M_rev	82	1
M_rev	82	1
M_rev	82	1
M_rev	82	1
M_rev	82	1
M_rev	82	1
M_rev	84	1
M_rev	84	1
M_rev	84	1
M_rev	84	1
M_rev	87	1
M_rev	89	1
M_rev	94	1
M_rev	94	1
M_rev	94	1
M_rev	94	1
M_rev	94	1
M_rev	94	1
M_rev	94	1
M_rev	98	1
M_rev	98	1
M_rev	108	1
F_bmm	4	1
F_bmm	4	1
F_bmm	7	1
F_bmm	7	1
F_bmm	11	1
F_bmm	14	1
F_bmm	18	1
F_bmm	21	1
F_bmm	21	1
F_bmm	21	1
F_bmm	28	1
F_bmm	28	1
F_bmm	28	1
F_bmm	28	1
F_bmm	28	1
F_bmm	30	1
F_bmm	30	1
F_bmm	32	1
F_bmm	32	1
F_bmm	32	1
F_bmm	35	1
F_bmm	35	1
F_bmm	35	1
F_bmm	37	1
F_bmm	37	1
F_bmm	37	1
F_bmm	39	1
F_bmm	42	1
F_bmm	42	1
F_bmm	42	1
F_bmm	44	1
F_bmm	44	1
F_bmm	46	1
F_bmm	46	1
F_bmm	46	1
F_bmm	46	1
F_bmm	49	1
F_bmm	49	1
F_bmm	49	1
F_bmm	49	1
F_bmm	49	1
F_bmm	49	1
F_bmm	49	1
F_bmm	51	1
F_bmm	51	1
F_bmm	51	1
F_bmm	51	1
F_bmm	51	1
F_bmm	53	1
F_bmm	53	1
F_bmm	53	1
F_bmm	56	1
F_bmm	56	1
F_bmm	56	1
F_bmm	56	1
F_bmm	56	1
F_bmm	56	1
F_bmm	56	1
F_bmm	58	1
F_bmm	58	1
F_bmm	58	1
F_bmm	58	1
F_bmm	58	1
F_bmm	58	1
F_bmm	58	1
F_bmm	60	1
F_bmm	60	1
F_bmm	60	1
F_bmm	63	1
F_bmm	63	1
F_bmm	63	1
F_bmm	63	1
F_bmm	65	1
F_bmm	65	1
F_bmm	65	1
F_bmm	65	1
F_bmm	65	1
F_bmm	65	1
F_bmm	67	1
F_bmm	67	1
F_bmm	67	1
F_bmm	70	1
F_bmm	70	1
F_bmm	70	1
F_bmm	72	1
F_bmm	72	1
F_bmm	72	1
F_bmm	74	1
F_bmm	74	1
F_bmm	74	1
F_bmm	74	1
F_bmm	74	1
F_bmm	74	1
F_bmm	74	1
F_bmm	77	1
F_bmm	77	1
F_bmm	77	1
F_bmm	77	1
F_bmm	77	1
F_bmm	77	1
F_bmm	77	1
F_bmm	77	1
F_bmm	77	1
F_bmm	77	1
F_bmm	77	1
F_bmm	77	1
F_bmm	77	1
F_bmm	77	1
F_bmm	77	1
F_bmm	79	1
F_bmm	79	1
F_bmm	79	1
F_bmm	79	1
F_bmm	79	1
F_bmm	79	1
F_bmm	79	1
F_bmm	79	1
F_bmm	79	1
F_bmm	79	1
F_bmm	79	1
F_bmm	79	1
F_bmm	79	1
F_bmm	79	1
F_bmm	79	1
F_bmm	79	1
F_bmm	79	1
F_bmm	79	1
F_bmm	79	1
F_bmm	79	1
F_bmm	79	1
F_bmm	81	1
F_bmm	81	1
F_bmm	81	1
F_bmm	81	1
F_bmm	81	1
F_bmm	84	1
F_bmm	84	1
F_bmm	84	1
F_bmm	84	1
F_bmm	84	1
F_bmm	84	1
F_bmm	84	1
F_bmm	84	1
F_bmm	84	1
F_bmm	84	1
F_bmm	84	1
F_bmm	86	1
F_bmm	86	1
F_bmm	88	1
F_bmm	88	1
F_bmm	88	1
F_bmm	88	1
F_bmm	88	1
F_bmm	88	1
F_bmm	88	1
F_bmm	88	1
F_bmm	91	1
F_bmm	91	1
F_bmm	91	1
F_bmm	91	1
F_bmm	91	1
F_bmm	91	1
F_bmm	95	1
F_bmm	98	1
F_bmm	98	1
F_bmm	5	1
F_bmm	7	1
F_bmm	7	1
F_bmm	7	1
F_bmm	17	1
F_bmm	17	1
F_bmm	19	1
F_bmm	21	1
F_bmm	21	1
F_bmm	24	1
F_bmm	28	1
F_bmm	28	1
F_bmm	31	1
F_bmm	33	1
F_bmm	33	1
F_bmm	38	1
F_bmm	38	1
F_bmm	38	1
F_bmm	38	1
F_bmm	42	1
F_bmm	42	1
F_bmm	45	1
F_bmm	45	1
F_bmm	45	1
F_bmm	47	1
F_bmm	47	1
F_bmm	47	1
F_bmm	49	1
F_bmm	49	1
F_bmm	49	1
F_bmm	49	1
F_bmm	49	1
F_bmm	49	1
F_bmm	49	1
F_bmm	49	1
F_bmm	49	1
F_bmm	52	1
F_bmm	52	1
F_bmm	52	1
F_bmm	52	1
F_bmm	52	1
F_bmm	52	1
F_bmm	52	1
F_bmm	52	1
F_bmm	54	1
F_bmm	54	1
F_bmm	54	1
F_bmm	56	1
F_bmm	56	1
F_bmm	56	1
F_bmm	56	1
F_bmm	56	1
F_bmm	56	1
F_bmm	59	1
F_bmm	59	1
F_bmm	59	1
F_bmm	59	1
F_bmm	59	1
F_bmm	59	1
F_bmm	61	1
F_bmm	61	1
F_bmm	63	1
F_bmm	63	1
F_bmm	63	1
F_bmm	66	1
F_bmm	66	1
F_bmm	66	1
F_bmm	66	1
F_bmm	66	1
F_bmm	66	1
F_bmm	66	1
F_bmm	66	1
F_bmm	66	1
F_bmm	66	1
F_bmm	68	1
F_bmm	68	1
F_bmm	68	1
F_bmm	68	1
F_bmm	70	1
F_bmm	70	1
F_bmm	70	1
F_bmm	70	1
F_bmm	70	1
F_bmm	73	1
F_bmm	73	1
F_bmm	73	1
F_bmm	73	1
F_bmm	73	1
F_bmm	73	1
F_bmm	75	1
F_bmm	75	1
F_bmm	75	1
F_bmm	75	1
F_bmm	75	1
F_bmm	75	1
F_bmm	75	1
F_bmm	75	1
F_bmm	75	1
F_bmm	75	1
F_bmm	75	1
F_bmm	75	1
F_bmm	75	1
F_bmm	77	1
F_bmm	77	1
F_bmm	77	1
F_bmm	77	1
F_bmm	77	1
F_bmm	77	1
F_bmm	77	1
F_bmm	77	1
F_bmm	77	1
F_bmm	80	1
F_bmm	80	1
F_bmm	80	1
F_bmm	80	1
F_bmm	80	1
F_bmm	80	1
F_bmm	82	1
F_bmm	82	1
F_bmm	82	1
F_bmm	84	1
F_bmm	84	1
F_bmm	84	1
F_bmm	84	1
F_bmm	84	1
F_bmm	84	1
F_bmm	84	1
F_bmm	84	1
F_bmm	84	1
F_bmm	84	1
F_bmm	84	1
F_bmm	84	1
F_bmm	84	1
F_bmm	87	1
F_bmm	87	1
F_bmm	87	1
F_bmm	87	1
F_bmm	87	1
F_bmm	87	1
F_bmm	89	1
F_bmm	94	1
F_bmm	94	1
F_bmm	94	1
F_bmm	94	1
F_bmm	94	1
F_bmm	94	1
F_bmm	94	1
F_bmm	102	1
F_rev	2	1
F_rev	4	1
F_rev	7	1
F_rev	9	1
F_rev	18	1
F_rev	23	1
F_rev	28	1
F_rev	28	1
F_rev	30	1
F_rev	32	1
F_rev	49	1
F_rev	51	1
F_rev	56	1
F_rev	56	1
F_rev	56	1
F_rev	58	1
F_rev	63	1
F_rev	63	1
F_rev	63	1
F_rev	67	1
F_rev	70	1
F_rev	70	1
F_rev	72	1
F_rev	72	1
F_rev	74	1
F_rev	74	1
F_rev	74	1
F_rev	77	1
F_rev	77	1
F_rev	79	1
F_rev	79	1
F_rev	79	1
F_rev	79	1
F_rev	79	1
F_rev	79	1
F_rev	79	1
F_rev	79	1
F_rev	79	1
F_rev	79	1
F_rev	79	1
F_rev	79	1
F_rev	79	1
F_rev	79	1
F_rev	79	1
F_rev	79	1
F_rev	79	1
F_rev	79	1
F_rev	79	1
F_rev	79	1
F_rev	81	1
F_rev	81	1
F_rev	81	1
F_rev	81	1
F_rev	81	1
F_rev	81	1
F_rev	81	1
F_rev	81	1
F_rev	81	1
F_rev	81	1
F_rev	84	1
F_rev	84	1
F_rev	84	1
F_rev	84	1
F_rev	84	1
F_rev	84	1
F_rev	84	1
F_rev	84	1
F_rev	84	1
F_rev	84	1
F_rev	84	1
F_rev	84	1
F_rev	84	1
F_rev	86	1
F_rev	86	1
F_rev	86	1
F_rev	88	1
F_rev	88	1
F_rev	88	1
F_rev	88	1
F_rev	88	1
F_rev	88	1
F_rev	88	1
F_rev	88	1
F_rev	88	1
F_rev	88	1
F_rev	88	1
F_rev	88	1
F_rev	88	1
F_rev	88	1
F_rev	88	1
F_rev	88	1
F_rev	88	1
F_rev	88	1
F_rev	91	1
F_rev	91	1
F_rev	91	1
F_rev	91	1
F_rev	91	1
F_rev	91	1
F_rev	91	1
F_rev	91	1
F_rev	91	1
F_rev	91	1
F_rev	91	1
F_rev	91	1
F_rev	91	1
F_rev	91	1
F_rev	93	1
F_rev	93	1
F_rev	93	1
F_rev	95	1
F_rev	98	1
F_rev	98	1
F_rev	98	1
F_rev	98	1
F_rev	98	1
F_rev	98	1
F_rev	98	1
F_rev	98	1
F_rev	98	1
F_rev	98	1
F_rev	98	1
F_rev	98	1
F_rev	98	1
F_rev	98	1
F_rev	98	1
F_rev	98	1
F_rev	98	1
F_rev	98	1
F_rev	98	1
F_rev	98	1
F_rev	98	1
F_rev	98	1
F_rev	98	1
F_rev	98	1
F_rev	98	1
F_rev	98	1
F_rev	98	1
F_rev	98	1
F_rev	98	1
F_rev	98	1
F_rev	98	1
F_rev	98	1
F_rev	98	1
F_rev	98	1
F_rev	98	1
F_rev	98	1
F_rev	98	1
F_rev	98	1
F_rev	98	1
F_rev	98	1
F_rev	98	1
F_rev	98	1
F_rev	98	1
F_rev	98	1
F_rev	98	1
F_rev	98	1
F_rev	98	1
F_rev	98	1
F_rev	98	1
F_rev	98	1
F_rev	98	1
F_rev	98	1
F_rev	98	1
F_rev	98	1
F_rev	98	1
F_rev	98	1
F_rev	98	1
F_rev	98	1
F_rev	100	1
F_rev	100	1
F_rev	100	1
F_rev	100	1
F_rev	100	1
F_rev	100	1
F_rev	100	1
F_rev	100	1
F_rev	100	1
F_rev	100	1
F_rev	100	1
F_rev	100	1
F_rev	100	1
F_rev	100	1
F_rev	100	1
F_rev	100	1
F_rev	100	1
F_rev	100	1
F_rev	102	1
F_rev	102	1
F_rev	102	1
F_rev	102	1
F_rev	102	1
F_rev	102	1
F_rev	102	1
F_rev	102	1
F_rev	102	1
F_rev	102	1
F_rev	102	1
F_rev	106	1
F_rev	106	1
F_rev	106	1
F_rev	106	1
F_rev	106	1
F_rev	106	1
F_rev	106	1
F_rev	106	1
F_rev	106	1
F_rev	106	1
F_rev	106	1
F_rev	106	1
F_rev	106	1
F_rev	106	1
F_rev	106	1
F_rev	106	1
F_rev	106	1
F_rev	106	1
F_rev	106	1
F_rev	107	1
F_rev	109	1
F_rev	109	1
F_rev	109	1
F_rev	109	1
F_rev	109	1
F_rev	109	1
F_rev	109	1
F_rev	109	1
F_rev	109	1
F_rev	109	1
F_rev	109	1
F_rev	109	1
F_rev	112	1
F_rev	112	1
F_rev	112	1
F_rev	112	1
F_rev	112	1
F_rev	112	1
F_rev	112	1
F_rev	112	1
F_rev	112	1
F_rev	112	1
F_rev	112	1
F_rev	112	1
F_rev	112	1
F_rev	112	1
F_rev	112	1
F_rev	112	1
F_rev	112	1
F_rev	112	1
F_rev	112	1
F_rev	112	1
F_rev	112	1
F_rev	112	1
F_rev	112	1
F_rev	112	1
F_rev	112	1
F_rev	112	1
F_rev	114	1
F_rev	114	1
F_rev	114	1
F_rev	114	1
F_rev	114	1
F_rev	114	1
F_rev	114	1
F_rev	114	1
F_rev	116	1
F_rev	116	1
F_rev	116	1
F_rev	121	1
F_rev	3	1
F_rev	10	1
F_rev	12	1
F_rev	12	1
F_rev	14	1
F_rev	14	1
F_rev	19	1
F_rev	19	1
F_rev	21	1
F_rev	26	1
F_rev	26	1
F_rev	28	1
F_rev	28	1
F_rev	28	1
F_rev	31	1
F_rev	31	1
F_rev	33	1
F_rev	38	1
F_rev	42	1
F_rev	42	1
F_rev	45	1
F_rev	45	1
F_rev	45	1
F_rev	52	1
F_rev	56	1
F_rev	61	1
F_rev	61	1
F_rev	63	1
F_rev	66	1
F_rev	66	1
F_rev	66	1
F_rev	68	1
F_rev	73	1
F_rev	73	1
F_rev	75	1
F_rev	75	1
F_rev	75	1
F_rev	75	1
F_rev	75	1
F_rev	75	1
F_rev	75	1
F_rev	75	1
F_rev	75	1
F_rev	77	1
F_rev	77	1
F_rev	77	1
F_rev	80	1
F_rev	80	1
F_rev	80	1
F_rev	80	1
F_rev	80	1
F_rev	80	1
F_rev	80	1
F_rev	80	1
F_rev	82	1
F_rev	82	1
F_rev	82	1
F_rev	82	1
F_rev	82	1
F_rev	84	1
F_rev	84	1
F_rev	84	1
F_rev	84	1
F_rev	84	1
F_rev	84	1
F_rev	84	1
F_rev	84	1
F_rev	84	1
F_rev	84	1
F_rev	84	1
F_rev	84	1
F_rev	84	1
F_rev	84	1
F_rev	84	1
F_rev	87	1
F_rev	87	1
F_rev	87	1
F_rev	87	1
F_rev	87	1
F_rev	87	1
F_rev	87	1
F_rev	87	1
F_rev	87	1
F_rev	87	1
F_rev	89	1
F_rev	89	1
F_rev	89	1
F_rev	89	1
F_rev	89	1
F_rev	89	1
F_rev	89	1
F_rev	89	1
F_rev	89	1
F_rev	89	1
F_rev	91	1
F_rev	91	1
F_rev	94	1
F_rev	94	1
F_rev	94	1
F_rev	94	1
F_rev	94	1
F_rev	94	1
F_rev	94	1
F_rev	94	1
F_rev	94	1
F_rev	94	1
F_rev	94	1
F_rev	94	1
F_rev	94	1
F_rev	94	1
F_rev	94	1
F_rev	94	1
F_rev	94	1
F_rev	94	1
F_rev	94	1
F_rev	94	1
F_rev	94	1
F_rev	94	1
F_rev	94	1
F_rev	94	1
F_rev	94	1
F_rev	94	1
F_rev	94	1
F_rev	94	1
F_rev	94	1
F_rev	94	1
F_rev	94	1
F_rev	94	1
F_rev	94	1
F_rev	94	1
F_rev	94	1
F_rev	94	1
F_rev	94	1
F_rev	94	1
F_rev	94	1
F_rev	94	1
F_rev	94	1
F_rev	94	1
F_rev	94	1
F_rev	94	1
F_rev	94	1
F_rev	94	1
F_rev	94	1
F_rev	94	1
F_rev	94	1
F_rev	94	1
F_rev	94	1
F_rev	94	1
F_rev	94	1
F_rev	94	1
F_rev	96	1
F_rev	96	1
F_rev	96	1
F_rev	96	1
F_rev	96	1
F_rev	96	1
F_rev	96	1
F_rev	96	1
F_rev	96	1
F_rev	96	1
F_rev	96	1
F_rev	98	1
F_rev	98	1
F_rev	98	1
F_rev	98	1
F_rev	98	1
F_rev	98	1
F_rev	102	1
F_rev	102	1
F_rev	102	1
F_rev	102	1
F_rev	102	1
F_rev	102	1
F_rev	102	1
F_rev	102	1
F_rev	102	1
F_rev	102	1
F_rev	102	1
F_rev	102	1
F_rev	102	1
F_rev	102	1
F_rev	102	1
F_rev	102	1
F_rev	102	1
F_rev	102	1
F_rev	102	1
F_rev	102	1
F_rev	102	1
F_rev	102	1
F_rev	102	1
F_rev	102	1
F_rev	102	1
F_rev	102	1
F_rev	102	1
F_rev	102	1
F_rev	103	1
F_rev	103	1
F_rev	103	1
F_rev	103	1
F_rev	103	1
F_rev	103	1
F_rev	103	1
F_rev	103	1
F_rev	103	1
F_rev	103	1
F_rev	103	1
F_rev	105	1
F_rev	105	1
F_rev	105	1
F_rev	105	1
F_rev	105	1
F_rev	105	1
F_rev	105	1
F_rev	105	1
F_rev	105	1
F_rev	108	1
F_rev	108	1
F_rev	108	1
F_rev	108	1
F_rev	108	1
F_rev	108	1
F_rev	108	1
F_rev	108	1
F_rev	108	1
F_rev	108	1
F_rev	108	1
F_rev	108	1
F_rev	108	1
F_rev	108	1
F_rev	108	1
F_rev	108	1
F_rev	108	1
F_rev	108	1
F_rev	108	1
F_rev	108	1
F_rev	108	1
F_rev	108	1
F_rev	108	1
F_rev	108	1
F_rev	108	1
F_rev	108	1
F_rev	108	1
F_rev	108	1
F_rev	108	1
F_rev	110	1
F_rev	110	1
F_rev	110	1
F_rev	110	1
F_rev	110	1
F_rev	110	1
F_rev	110	1
F_rev	110	1
F_rev	110	1
F_rev	110	1
F_rev	110	1
F_rev	110	1
F_rev	110	1
F_rev	110	1
F_rev	110	1
F_rev	112	1
F_rev	112	1
F_rev	112	1
F_rev	112	1
F_rev	112	1
F_rev	112	1
F_rev	112	1
F_rev	112	1
F_rev	112	1
F_rev	112	1
F_rev	115	1
F_rev	115	1
F_rev	117	1
F_rev	119	1

## Sheet: Canton-S STVresistance
genotype	time	event		Canton-S starvation resistance
M	36	1		M = male, F = female
M	36	1
M	36	1
M	36	1
M	36	1
M	36	1
M	48	1
M	48	1
M	48	1
M	48	1		time = hours post-starvation, event = a death
M	48	1
M	48	1
M	48	1
M	48	1
M	48	1
M	48	1
M	48	1
M	48	1
M	48	1
M	48	1
M	48	1
M	48	1
M	48	1
M	48	1
M	48	1
M	48	1
M	48	1
M	48	1
M	48	1
M	48	1
M	48	1
M	48	1
M	48	1
M	48	1
M	48	1
M	48	1
M	48	1
M	48	1
M	48	1
M	48	1
M	48	1
M	48	1
M	48	1
M	48	1
M	48	1
M	48	1
M	48	1
M	48	1
M	48	1
M	48	1
M	48	1
M	60	1
M	60	1
M	60	1
M	60	1
M	60	1
M	60	1
M	60	1
M	60	1
M	60	1
M	60	1
M	60	1
M	60	1
M	60	1
M	60	1
M	60	1
M	60	1
M	60	1
M	60	1
M	60	1
M	60	1
M	60	1
M	60	1
M	60	1
M	60	1
M	60	1
M	60	1
M	60	1
M	60	1
M	60	1
M	60	1
M	60	1
M	60	1
M	60	1
M	60	1
M	60	1
M	60	1
M	60	1
M	60	1
M	60	1
M	60	1
M	60	1
M	60	1
M	60	1
M	60	1
M	60	1
M	60	1
M	60	1
M	60	1
M	60	1
M	60	1
M	60	1
M	60	1
M	60	1
M	60	1
M	60	1
M	60	1
M	60	1
M	60	1
M	60	1
M	60	1
M	60	1
M	60	1
M	60	1
M	60	1
M	60	1
M	60	1
M	60	1
M	60	1
M	60	1
M	60	1
M	60	1
M	60	1
M	60	1
M	60	1
M	60	1
M	60	1
M	60	1
M	60	1
M	60	1
M	60	1
M	60	1
M	60	1
M	60	1
M	60	1
M	60	1
M	60	1
M	60	1
M	72	1
M	72	1
M	72	1
M	72	1
M	72	1
M	72	1
M	72	1
M	72	1
M	72	1
M	72	1
M	72	1
M	72	1
M	72	1
M	72	1
M	72	1
M	72	1
F	36	1
F	48	1
F	48	1
F	48	1
F	48	1
F	48	1
F	48	1
F	48	1
F	60	1
F	60	1
F	60	1
F	60	1
F	60	1
F	60	1
F	60	1
F	60	1
F	60	1
F	60	1
F	60	1
F	60	1
F	60	1
F	60	1
F	60	1
F	60	1
F	60	1
F	60	1
F	60	1
F	60	1
F	60	1
F	72	1
F	72	1
F	72	1
F	72	1
F	72	1
F	72	1
F	72	1
F	72	1
F	72	1
F	72	1
F	72	1
F	72	1
F	72	1
F	72	1
F	72	1
F	72	1
F	72	1
F	72	1
F	72	1
F	84	1
F	84	1
F	84	1
F	84	1
F	84	1
F	84	1
F	84	1
F	84	1
F	84	1
F	84	1
F	84	1
F	84	1
F	84	1
F	84	1
F	84	1
F	84	1
F	84	1
F	84	1
F	84	1
F	84	1
F	84	1
F	84	1
F	84	1
F	84	1
F	84	1
F	84	1
F	84	1
F	84	1
F	84	1
F	84	1
F	84	1
F	84	1
F	84	1
F	84	1
F	84	1
F	84	1
F	84	1
F	84	1
F	84	1
F	84	1
F	84	1
F	96	1
F	96	1
F	96	1
F	96	1
F	96	1
F	96	1
F	96	1
F	96	1
F	96	1
F	96	1
F	96	1
F	96	1
F	96	1
F	96	1
F	96	1
F	96	1
F	96	1
F	96	1
F	96	1
F	96	1
F	96	1
F	96	1
F	96	1
F	96	1
F	96	1
F	96	1
F	96	1
F	96	1
F	96	1
F	96	1
F	96	1
F	96	1
F	96	1
F	96	1
F	108	1
F	108	1
F	108	1
F	108	1
F	108	1
F	108	1
F	108	1
F	108	1
F	108	1
F	108	1
F	108	1
F	108	1
F	108	1
F	108	1
F	108	1
F	108	1
F	108	1
F	108	1
F	108	1
F	108	1
F	108	1
F	108	1
F	108	1
F	108	1
F	108	1
F	108	1
F	108	1
F	108	1
F	108	1
F	108	1
F	108	1
F	108	1
F	108	1
F	108	1
F	108	1
F	108	1
F	108	1
F	108	1
F	108	1
F	108	1
F	108	1
F	108	1
F	120	1
F	120	1
F	120	1
F	120	1
F	120	1
F	120	1
F	120	1
F	120	1
F	120	1
F	120	1
F	132	1

## Sheet: w^1118 STVresistance
genotype	time	event		w^1118 starvation resistance
M	36	1		M = male, F = female
M	36	1
M	48	1
M	48	1
M	48	1
M	48	1
M	48	1
M	48	1
M	48	1
M	48	1		time = hours post-starvation, event = a death
M	48	1
M	48	1
M	48	1
M	48	1
M	48	1
M	48	1
M	48	1
M	48	1
M	48	1
M	48	1
M	48	1
M	48	1
M	48	1
M	48	1
M	48	1
M	48	1
M	48	1
M	48	1
M	48	1
M	60	1
M	60	1
M	60	1
M	60	1
M	60	1
M	60	1
M	60	1
M	60	1
M	60	1
M	60	1
M	60	1
M	60	1
M	60	1
M	60	1
M	60	1
M	60	1
M	60	1
M	60	1
M	60	1
M	60	1
M	60	1
M	60	1
M	60	1
M	60	1
M	60	1
M	60	1
M	60	1
M	60	1
M	60	1
M	60	1
M	60	1
M	60	1
M	60	1
M	60	1
M	60	1
M	60	1
M	60	1
M	60	1
M	60	1
M	60	1
M	60	1
M	60	1
M	60	1
M	60	1
M	60	1
M	60	1
M	60	1
M	60	1
M	60	1
M	60	1
M	60	1
M	60	1
M	60	1
M	60	1
M	60	1
M	60	1
M	60	1
M	60	1
M	60	1
M	60	1
M	60	1
M	60	1
M	60	1
M	60	1
M	72	1
M	72	1
M	72	1
M	72	1
M	72	1
M	72	1
M	72	1
M	72	1
M	72	1
M	72	1
M	72	1
M	72	1
M	72	1
M	72	1
M	72	1
M	72	1
M	72	1
M	72	1
M	72	1
M	72	1
M	72	1
M	72	1
M	72	1
M	72	1
M	72	1
M	72	1
M	72	1
M	72	1
M	84	1
M	84	1
F	48	1
F	48	1
F	48	1
F	48	1
F	60	1
F	60	1
F	60	1
F	60	1
F	60	1
F	60	1
F	60	1
F	60	1
F	60	1
F	60	1
F	60	1
F	60	1
F	60	1
F	60	1
F	60	1
F	60	1
F	60	1
F	60	1
F	60	1
F	60	1
F	60	1
F	60	1
F	60	1
F	60	1
F	60	1
F	60	1
F	60	1
F	60	1
F	60	1
F	60	1
F	60	1
F	60	1
F	60	1
F	60	1
F	60	1
F	60	1
F	60	1
F	60	1
F	60	1
F	60	1
F	60	1
F	72	1
F	72	1
F	72	1
F	72	1
F	72	1
F	72	1
F	72	1
F	72	1
F	72	1
F	72	1
F	72	1
F	72	1
F	72	1
F	72	1
F	72	1
F	72	1
F	72	1
F	72	1
F	72	1
F	72	1
F	72	1
F	72	1
F	72	1
F	72	1
F	72	1
F	72	1
F	72	1
F	72	1
F	72	1
F	72	1
F	72	1
F	72	1
F	72	1
F	72	1
F	72	1
F	72	1
F	72	1
F	72	1
F	72	1
F	72	1
F	72	1
F	72	1
F	72	1
F	72	1
F	72	1
F	72	1
F	72	1
F	72	1
F	72	1
F	72	1
F	72	1
F	72	1
F	72	1
F	72	1
F	72	1
F	72	1
F	84	1
F	84	1
F	84	1
F	84	1
F	84	1
F	84	1
F	84	1
F	84	1
F	84	1
F	84	1
F	84	1
F	84	1
F	84	1
F	84	1
F	84	1
F	84	1
F	84	1
F	84	1
F	84	1
F	84	1
F	84	1
F	84	1
F	84	1
F	84	1
F	84	1
F	84	1
F	84	1
F	84	1
F	84	1
F	84	1
F	84	1
F	84	1
F	84	1
F	84	1
F	84	1
F	84	1
F	84	1
F	84	1
F	84	1
F	84	1
F	84	1
F	84	1
F	84	1
F	84	1
F	84	1
F	84	1
F	84	1
F	84	1
F	84	1
F	84	1
F	84	1
F	84	1
F	84	1
F	84	1
F	96	1
F	96	1
F	96	1
F	96	1
F	96	1
F	96	1
F	96	1
F	96	1
F	96	1
F	108	1
F	108	1
F	108	1
F	108	1
F	120	1

## Sheet: bmm^1 STVresistance
genotype	time	event		bmm^1 vs. bmm^rev starvation resistance
F_bmm1	12	1		M_bmm1 = male bmm mutants, F_bmm1 = female bmm mutant, M_bmmrev = male controls, F_bmmrev = female controls
F_bmm1	24	1
F_bmm1	24	1
F_bmm1	24	1
F_bmm1	24	1
F_bmm1	24	1
F_bmm1	24	1
F_bmm1	36	1
F_bmm1	36	1
F_bmm1	36	1		time = hours post-starvation, event = a death
F_bmm1	36	1
F_bmm1	36	1
F_bmm1	36	1
F_bmm1	36	1
F_bmm1	36	1
F_bmm1	36	1
F_bmm1	48	1
F_bmm1	48	1
F_bmm1	48	1
F_bmm1	48	1
F_bmm1	48	1
F_bmm1	48	1
F_bmm1	48	1
F_bmm1	48	1
F_bmm1	48	1
F_bmm1	48	1
F_bmm1	48	1
F_bmm1	48	1
F_bmm1	48	1
F_bmm1	48	1
F_bmm1	48	1
F_bmm1	48	1
F_bmm1	48	1
F_bmm1	48	1
F_bmm1	48	1
F_bmm1	48	1
F_bmm1	48	1
F_bmm1	48	1
F_bmm1	48	1
F_bmm1	48	1
F_bmm1	48	1
F_bmm1	48	1
F_bmm1	48	1
F_bmm1	48	1
F_bmm1	48	1
F_bmm1	48	1
F_bmm1	48	1
F_bmm1	48	1
F_bmm1	48	1
F_bmm1	48	1
F_bmm1	48	1
F_bmm1	48	1
F_bmm1	48	1
F_bmm1	48	1
F_bmm1	48	1
F_bmm1	48	1
F_bmm1	48	1
F_bmm1	48	1
F_bmm1	48	1
F_bmm1	48	1
F_bmm1	48	1
F_bmm1	48	1
F_bmm1	48	1
F_bmm1	48	1
F_bmm1	48	1
F_bmm1	48	1
F_bmm1	48	1
F_bmm1	60	1
F_bmm1	60	1
F_bmm1	60	1
F_bmm1	60	1
F_bmm1	60	1
F_bmm1	60	1
F_bmm1	60	1
F_bmm1	60	1
F_bmm1	60	1
F_bmm1	60	1
F_bmm1	60	1
F_bmm1	60	1
F_bmm1	60	1
F_bmm1	60	1
F_bmm1	60	1
F_bmm1	60	1
F_bmm1	60	1
F_bmm1	60	1
F_bmm1	60	1
F_bmm1	60	1
F_bmm1	60	1
F_bmm1	60	1
F_bmm1	60	1
F_bmm1	60	1
F_bmm1	60	1
F_bmm1	60	1
F_bmm1	60	1
F_bmm1	60	1
F_bmm1	60	1
F_bmm1	60	1
F_bmm1	60	1
F_bmm1	60	1
F_bmm1	60	1
F_bmm1	60	1
F_bmm1	60	1
F_bmm1	60	1
F_bmm1	60	1
F_bmm1	60	1
F_bmm1	60	1
F_bmm1	60	1
F_bmm1	60	1
F_bmm1	60	1
F_bmm1	60	1
F_bmm1	60	1
F_bmm1	60	1
F_bmm1	60	1
F_bmm1	60	1
F_bmm1	60	1
F_bmm1	60	1
F_bmm1	72	1
F_bmm1	72	1
F_bmm1	72	1
F_bmm1	72	1
F_bmm1	72	1
F_bmm1	72	1
F_bmm1	72	1
F_bmm1	72	1
F_bmm1	72	1
F_bmm1	72	1
F_bmm1	72	1
F_bmm1	72	1
F_bmm1	72	1
F_bmm1	72	1
F_bmm1	72	1
F_bmm1	72	1
F_bmm1	72	1
F_bmm1	72	1
F_bmm1	72	1
F_bmm1	72	1
F_bmm1	84	1
F_bmm1	84	1
F_bmm1	84	1
F_bmm1	84	1
F_bmm1	84	1
F_bmm1	96	1
F_bmm1	96	1
F_bmm1	96	1
F_bmm1	36	1
F_bmm1	36	1
F_bmm1	36	1
F_bmm1	36	1
F_bmm1	36	1
F_bmm1	36	1
F_bmm1	36	1
F_bmm1	36	1
F_bmm1	36	1
F_bmm1	36	1
F_bmm1	36	1
F_bmm1	36	1
F_bmm1	36	1
F_bmm1	36	1
F_bmm1	36	1
F_bmm1	36	1
F_bmm1	36	1
F_bmm1	36	1
F_bmm1	36	1
F_bmm1	36	1
F_bmm1	36	1
F_bmm1	36	1
F_bmm1	36	1
F_bmm1	36	1
F_bmm1	36	1
F_bmm1	48	1
F_bmm1	48	1
F_bmm1	48	1
F_bmm1	48	1
F_bmm1	48	1
F_bmm1	48	1
F_bmm1	48	1
F_bmm1	48	1
F_bmm1	48	1
F_bmm1	48	1
F_bmm1	48	1
F_bmm1	48	1
F_bmm1	48	1
F_bmm1	48	1
F_bmm1	48	1
F_bmm1	48	1
F_bmm1	48	1
F_bmm1	48	1
F_bmm1	48	1
F_bmm1	48	1
F_bmm1	48	1
F_bmm1	48	1
F_bmm1	48	1
F_bmm1	48	1
F_bmm1	48	1
F_bmm1	48	1
F_bmm1	48	1
F_bmm1	48	1
F_bmm1	48	1
F_bmm1	48	1
F_bmm1	48	1
F_bmm1	48	1
F_bmm1	48	1
F_bmm1	48	1
F_bmm1	48	1
F_bmm1	48	1
F_bmm1	48	1
F_bmm1	48	1
F_bmm1	48	1
F_bmm1	60	1
F_bmm1	60	1
F_bmm1	60	1
F_bmm1	60	1
F_bmm1	60	1
F_bmm1	60	1
F_bmm1	60	1
F_bmm1	60	1
F_bmm1	60	1
F_bmm1	60	1
F_bmm1	60	1
F_bmm1	60	1
F_bmm1	60	1
F_bmm1	60	1
F_bmm1	60	1
F_bmm1	60	1
F_bmm1	60	1
F_bmm1	60	1
F_bmm1	60	1
F_bmm1	60	1
F_bmm1	60	1
F_bmm1	60	1
F_bmm1	60	1
F_bmm1	60	1
F_bmm1	60	1
F_bmm1	60	1
F_bmm1	60	1
F_bmm1	60	1
F_bmm1	60	1
F_bmm1	60	1
F_bmm1	60	1
F_bmm1	60	1
F_bmm1	60	1
F_bmm1	60	1
F_bmm1	60	1
F_bmm1	60	1
F_bmm1	60	1
F_bmm1	60	1
F_bmm1	72	1
F_bmm1	72	1
F_bmm1	72	1
F_bmm1	72	1
F_bmm1	72	1
F_bmm1	72	1
F_bmm1	72	1
F_bmm1	72	1
F_bmm1	72	1
F_bmm1	72	1
F_bmm1	72	1
F_bmm1	72	1
F_bmm1	72	1
F_bmm1	72	1
F_bmm1	72	1
F_bmm1	72	1
F_bmm1	72	1
F_bmm1	72	1
F_bmm1	72	1
F_bmm1	72	1
F_bmm1	72	1
F_bmm1	72	1
F_bmm1	72	1
F_bmm1	72	1
F_bmm1	84	1
F_bmm1	84	1
F_bmm1	84	1
F_bmm1	84	1
F_bmm1	84	1
F_bmm1	96	1
F_bmm1	96	1
F_bmm1	96	1
F_bmm1	96	1
F_bmm1	108	1
F_bmm1	12	1
F_bmm1	24	1
F_bmm1	24	1
F_bmm1	24	1
F_bmm1	36	1
F_bmm1	36	1
F_bmm1	36	1
F_bmm1	36	1
F_bmm1	36	1
F_bmm1	36	1
F_bmm1	36	1
F_bmm1	36	1
F_bmm1	36	1
F_bmm1	36	1
F_bmm1	36	1
F_bmm1	36	1
F_bmm1	36	1
F_bmm1	36	1
F_bmm1	36	1
F_bmm1	36	1
F_bmm1	36	1
F_bmm1	36	1
F_bmm1	36	1
F_bmm1	36	1
F_bmm1	36	1
F_bmm1	36	1
F_bmm1	36	1
F_bmm1	36	1
F_bmm1	36	1
F_bmm1	36	1
F_bmm1	36	1
F_bmm1	36	1
F_bmm1	36	1
F_bmm1	36	1
F_bmm1	36	1
F_bmm1	36	1
F_bmm1	36	1
F_bmm1	48	1
F_bmm1	48	1
F_bmm1	48	1
F_bmm1	48	1
F_bmm1	48	1
F_bmm1	48	1
F_bmm1	48	1
F_bmm1	48	1
F_bmm1	48	1
F_bmm1	48	1
F_bmm1	48	1
F_bmm1	48	1
F_bmm1	48	1
F_bmm1	48	1
F_bmm1	48	1
F_bmm1	48	1
F_bmm1	48	1
F_bmm1	48	1
F_bmm1	48	1
F_bmm1	48	1
F_bmm1	48	1
F_bmm1	48	1
F_bmm1	48	1
F_bmm1	48	1
F_bmm1	48	1
F_bmm1	48	1
F_bmm1	48	1
F_bmm1	48	1
F_bmm1	48	1
F_bmm1	48	1
F_bmm1	48	1
F_bmm1	48	1
F_bmm1	48	1
F_bmm1	48	1
F_bmm1	48	1
F_bmm1	48	1
F_bmm1	48	1
F_bmm1	48	1
F_bmm1	48	1
F_bmm1	48	1
F_bmm1	48	1
F_bmm1	48	1
F_bmm1	48	1
F_bmm1	48	1
F_bmm1	48	1
F_bmm1	48	1
F_bmm1	48	1
F_bmm1	48	1
F_bmm1	48	1
F_bmm1	48	1
F_bmm1	48	1
F_bmm1	48	1
F_bmm1	48	1
F_bmm1	48	1
F_bmm1	48	1
F_bmm1	48	1
F_bmm1	48	1
F_bmm1	48	1
F_bmm1	48	1
F_bmm1	48	1
F_bmm1	48	1
F_bmm1	48	1
F_bmm1	48	1
F_bmm1	48	1
F_bmm1	48	1
F_bmm1	48	1
F_bmm1	48	1
F_bmm1	48	1
F_bmm1	48	1
F_bmm1	48	1
F_bmm1	48	1
F_bmm1	48	1
F_bmm1	48	1
F_bmm1	48	1
F_bmm1	48	1
F_bmm1	48	1
F_bmm1	48	1
F_bmm1	48	1
F_bmm1	48	1
F_bmm1	48	1
F_bmm1	60	1
F_bmm1	60	1
F_bmm1	60	1
F_bmm1	60	1
F_bmm1	60	1
F_bmm1	60	1
F_bmm1	60	1
F_bmm1	60	1
F_bmm1	60	1
F_bmm1	60	1
F_bmm1	60	1
F_bmm1	60	1
F_bmm1	60	1
F_bmm1	60	1
F_bmm1	60	1
F_bmm1	60	1
F_bmm1	60	1
F_bmm1	60	1
F_bmm1	60	1
F_bmm1	60	1
F_bmm1	60	1
F_bmm1	60	1
F_bmm1	60	1
F_bmm1	60	1
F_bmm1	60	1
F_bmm1	60	1
F_bmm1	60	1
F_bmm1	60	1
F_bmm1	60	1
F_bmm1	60	1
F_bmm1	60	1
F_bmm1	60	1
F_bmm1	60	1
F_bmm1	60	1
F_bmm1	60	1
F_bmm1	60	1
F_bmm1	60	1
F_bmm1	60	1
F_bmm1	60	1
F_bmm1	60	1
F_bmm1	60	1
F_bmm1	60	1
F_bmm1	60	1
F_bmm1	60	1
F_bmm1	60	1
F_bmm1	60	1
F_bmm1	60	1
F_bmm1	60	1
F_bmm1	60	1
F_bmm1	60	1
F_bmm1	60	1
F_bmm1	60	1
F_bmm1	60	1
F_bmm1	60	1
F_bmm1	60	1
F_bmm1	60	1
F_bmm1	60	1
F_bmm1	60	1
F_bmm1	60	1
F_bmm1	60	1
F_bmm1	60	1
F_bmm1	60	1
F_bmm1	60	1
F_bmm1	60	1
F_bmm1	60	1
F_bmm1	60	1
F_bmm1	72	1
F_bmm1	72	1
F_bmm1	72	1
F_bmm1	72	1
F_bmm1	72	1
F_bmm1	72	1
F_bmm1	72	1
F_bmm1	72	1
F_bmm1	72	1
F_bmm1	72	1
F_bmm1	72	1
F_bmm1	72	1
F_bmm1	72	1
F_bmm1	72	1
F_bmm1	72	1
F_bmm1	72	1
F_bmm1	72	1
F_bmm1	72	1
F_bmm1	72	1
F_bmm1	72	1
F_bmm1	72	1
F_bmm1	72	1
F_bmm1	72	1
F_bmm1	72	1
F_bmm1	72	1
F_bmm1	72	1
F_bmm1	72	1
F_bmm1	72	1
F_bmm1	72	1
F_bmm1	72	1
F_bmm1	72	1
F_bmm1	72	1
F_bmm1	72	1
F_bmm1	72	1
F_bmm1	72	1
F_bmm1	72	1
F_bmm1	72	1
F_bmm1	72	1
F_bmm1	72	1
F_bmm1	72	1
F_bmm1	72	1
F_bmm1	72	1
F_bmm1	72	1
F_bmm1	72	1
F_bmm1	72	1
F_bmm1	72	1
F_bmm1	72	1
F_bmm1	72	1
F_bmm1	72	1
F_bmm1	72	1
F_bmm1	72	1
F_bmm1	72	1
F_bmm1	72	1
F_bmm1	84	1
F_bmm1	84	1
F_bmm1	84	1
F_bmm1	84	1
F_bmm1	84	1
F_bmm1	84	1
F_bmm1	84	1
F_bmm1	84	1
F_bmm1	84	1
F_bmm1	84	1
F_bmm1	84	1
F_bmm1	96	1
F_bmm1	96	1
F_bmmrev	24	1
F_bmmrev	24	1
F_bmmrev	24	1
F_bmmrev	24	1
F_bmmrev	24	1
F_bmmrev	24	1
F_bmmrev	24	1
F_bmmrev	24	1
F_bmmrev	24	1
F_bmmrev	24	1
F_bmmrev	24	1
F_bmmrev	24	1
F_bmmrev	24	1
F_bmmrev	24	1
F_bmmrev	24	1
F_bmmrev	24	1
F_bmmrev	24	1
F_bmmrev	24	1
F_bmmrev	24	1
F_bmmrev	24	1
F_bmmrev	24	1
F_bmmrev	24	1
F_bmmrev	24	1
F_bmmrev	24	1
F_bmmrev	24	1
F_bmmrev	24	1
F_bmmrev	24	1
F_bmmrev	24	1
F_bmmrev	24	1
F_bmmrev	24	1
F_bmmrev	24	1
F_bmmrev	24	1
F_bmmrev	24	1
F_bmmrev	24	1
F_bmmrev	24	1
F_bmmrev	24	1
F_bmmrev	24	1
F_bmmrev	24	1
F_bmmrev	24	1
F_bmmrev	24	1
F_bmmrev	24	1
F_bmmrev	24	1
F_bmmrev	24	1
F_bmmrev	36	1
F_bmmrev	36	1
F_bmmrev	36	1
F_bmmrev	36	1
F_bmmrev	36	1
F_bmmrev	36	1
F_bmmrev	36	1
F_bmmrev	36	1
F_bmmrev	36	1
F_bmmrev	36	1
F_bmmrev	36	1
F_bmmrev	36	1
F_bmmrev	36	1
F_bmmrev	36	1
F_bmmrev	36	1
F_bmmrev	36	1
F_bmmrev	36	1
F_bmmrev	36	1
F_bmmrev	36	1
F_bmmrev	36	1
F_bmmrev	36	1
F_bmmrev	36	1
F_bmmrev	36	1
F_bmmrev	36	1
F_bmmrev	36	1
F_bmmrev	36	1
F_bmmrev	36	1
F_bmmrev	36	1
F_bmmrev	36	1
F_bmmrev	36	1
F_bmmrev	36	1
F_bmmrev	36	1
F_bmmrev	36	1
F_bmmrev	36	1
F_bmmrev	36	1
F_bmmrev	36	1
F_bmmrev	36	1
F_bmmrev	36	1
F_bmmrev	36	1
F_bmmrev	36	1
F_bmmrev	36	1
F_bmmrev	36	1
F_bmmrev	36	1
F_bmmrev	36	1
F_bmmrev	36	1
F_bmmrev	36	1
F_bmmrev	36	1
F_bmmrev	36	1
F_bmmrev	36	1
F_bmmrev	36	1
F_bmmrev	36	1
F_bmmrev	36	1
F_bmmrev	36	1
F_bmmrev	36	1
F_bmmrev	36	1
F_bmmrev	36	1
F_bmmrev	36	1
F_bmmrev	36	1
F_bmmrev	36	1
F_bmmrev	36	1
F_bmmrev	36	1
F_bmmrev	36	1
F_bmmrev	36	1
F_bmmrev	36	1
F_bmmrev	36	1
F_bmmrev	36	1
F_bmmrev	36	1
F_bmmrev	36	1
F_bmmrev	36	1
F_bmmrev	36	1
F_bmmrev	36	1
F_bmmrev	48	1
F_bmmrev	48	1
F_bmmrev	48	1
F_bmmrev	48	1
F_bmmrev	48	1
F_bmmrev	48	1
F_bmmrev	48	1
F_bmmrev	48	1
F_bmmrev	48	1
F_bmmrev	48	1
F_bmmrev	48	1
F_bmmrev	48	1
F_bmmrev	48	1
F_bmmrev	48	1
F_bmmrev	48	1
F_bmmrev	48	1
F_bmmrev	48	1
F_bmmrev	48	1
F_bmmrev	48	1
F_bmmrev	48	1
F_bmmrev	48	1
F_bmmrev	48	1
F_bmmrev	48	1
F_bmmrev	48	1
F_bmmrev	48	1
F_bmmrev	48	1
F_bmmrev	48	1
F_bmmrev	48	1
F_bmmrev	48	1
F_bmmrev	48	1
F_bmmrev	48	1
F_bmmrev	48	1
F_bmmrev	48	1
F_bmmrev	48	1
F_bmmrev	48	1
F_bmmrev	48	1
F_bmmrev	48	1
F_bmmrev	48	1
F_bmmrev	48	1
F_bmmrev	48	1
F_bmmrev	48	1
F_bmmrev	48	1
F_bmmrev	48	1
F_bmmrev	48	1
F_bmmrev	48	1
F_bmmrev	48	1
F_bmmrev	48	1
F_bmmrev	48	1
F_bmmrev	48	1
F_bmmrev	48	1
F_bmmrev	48	1
F_bmmrev	48	1
F_bmmrev	48	1
F_bmmrev	48	1
F_bmmrev	48	1
F_bmmrev	48	1
F_bmmrev	48	1
F_bmmrev	48	1
F_bmmrev	48	1
F_bmmrev	48	1
F_bmmrev	48	1
F_bmmrev	48	1
F_bmmrev	48	1
F_bmmrev	48	1
F_bmmrev	48	1
F_bmmrev	48	1
F_bmmrev	48	1
F_bmmrev	48	1
F_bmmrev	48	1
F_bmmrev	48	1
F_bmmrev	48	1
F_bmmrev	48	1
F_bmmrev	48	1
F_bmmrev	48	1
F_bmmrev	48	1
F_bmmrev	48	1
F_bmmrev	48	1
F_bmmrev	48	1
F_bmmrev	60	1
F_bmmrev	60	1
F_bmmrev	60	1
F_bmmrev	60	1
F_bmmrev	60	1
F_bmmrev	60	1
F_bmmrev	60	1
F_bmmrev	60	1
F_bmmrev	60	1
F_bmmrev	60	1
F_bmmrev	60	1
F_bmmrev	60	1
F_bmmrev	60	1
F_bmmrev	60	1
F_bmmrev	60	1
F_bmmrev	60	1
F_bmmrev	60	1
F_bmmrev	60	1
F_bmmrev	60	1
F_bmmrev	60	1
F_bmmrev	60	1
F_bmmrev	60	1
F_bmmrev	60	1
F_bmmrev	72	1
F_bmmrev	72	1
F_bmmrev	72	1
F_bmmrev	84	1
F_bmmrev	24	1
F_bmmrev	24	1
F_bmmrev	24	1
F_bmmrev	24	1
F_bmmrev	24	1
F_bmmrev	24	1
F_bmmrev	24	1
F_bmmrev	36	1
F_bmmrev	36	1
F_bmmrev	36	1
F_bmmrev	36	1
F_bmmrev	36	1
F_bmmrev	36	1
F_bmmrev	36	1
F_bmmrev	36	1
F_bmmrev	36	1
F_bmmrev	36	1
F_bmmrev	36	1
F_bmmrev	36	1
F_bmmrev	36	1
F_bmmrev	36	1
F_bmmrev	36	1
F_bmmrev	36	1
F_bmmrev	36	1
F_bmmrev	36	1
F_bmmrev	36	1
F_bmmrev	36	1
F_bmmrev	36	1
F_bmmrev	36	1
F_bmmrev	36	1
F_bmmrev	36	1
F_bmmrev	36	1
F_bmmrev	36	1
F_bmmrev	36	1
F_bmmrev	36	1
F_bmmrev	36	1
F_bmmrev	36	1
F_bmmrev	36	1
F_bmmrev	36	1
F_bmmrev	36	1
F_bmmrev	36	1
F_bmmrev	36	1
F_bmmrev	36	1
F_bmmrev	36	1
F_bmmrev	36	1
F_bmmrev	36	1
F_bmmrev	48	1
F_bmmrev	48	1
F_bmmrev	48	1
F_bmmrev	48	1
F_bmmrev	48	1
F_bmmrev	48	1
F_bmmrev	48	1
F_bmmrev	48	1
F_bmmrev	48	1
F_bmmrev	48	1
F_bmmrev	48	1
F_bmmrev	48	1
F_bmmrev	48	1
F_bmmrev	48	1
F_bmmrev	48	1
F_bmmrev	48	1
F_bmmrev	48	1
F_bmmrev	48	1
F_bmmrev	48	1
F_bmmrev	48	1
F_bmmrev	48	1
F_bmmrev	48	1
F_bmmrev	48	1
F_bmmrev	48	1
F_bmmrev	48	1
F_bmmrev	48	1
F_bmmrev	48	1
F_bmmrev	48	1
F_bmmrev	60	1
F_bmmrev	60	1
F_bmmrev	60	1
F_bmmrev	60	1
F_bmmrev	60	1
F_bmmrev	60	1
F_bmmrev	60	1
F_bmmrev	60	1
F_bmmrev	60	1
F_bmmrev	60	1
F_bmmrev	60	1
F_bmmrev	60	1
F_bmmrev	60	1
F_bmmrev	60	1
F_bmmrev	60	1
F_bmmrev	60	1
F_bmmrev	60	1
F_bmmrev	60	1
F_bmmrev	60	1
F_bmmrev	60	1
F_bmmrev	60	1
F_bmmrev	60	1
F_bmmrev	60	1
F_bmmrev	60	1
F_bmmrev	60	1
F_bmmrev	60	1
F_bmmrev	60	1
F_bmmrev	60	1
F_bmmrev	60	1
F_bmmrev	60	1
F_bmmrev	60	1
F_bmmrev	60	1
F_bmmrev	60	1
F_bmmrev	60	1
F_bmmrev	60	1
F_bmmrev	60	1
F_bmmrev	60	1
F_bmmrev	72	1
F_bmmrev	72	1
F_bmmrev	72	1
F_bmmrev	72	1
F_bmmrev	72	1
F_bmmrev	72	1
F_bmmrev	72	1
F_bmmrev	96	1
F_bmmrev	96	1
F_bmmrev	12	1
F_bmmrev	12	1
F_bmmrev	24	1
F_bmmrev	24	1
F_bmmrev	24	1
F_bmmrev	24	1
F_bmmrev	24	1
F_bmmrev	24	1
F_bmmrev	24	1
F_bmmrev	24	1
F_bmmrev	24	1
F_bmmrev	24	1
F_bmmrev	24	1
F_bmmrev	24	1
F_bmmrev	24	1
F_bmmrev	24	1
F_bmmrev	24	1
F_bmmrev	24	1
F_bmmrev	24	1
F_bmmrev	24	1
F_bmmrev	24	1
F_bmmrev	24	1
F_bmmrev	24	1
F_bmmrev	24	1
F_bmmrev	24	1
F_bmmrev	36	1
F_bmmrev	36	1
F_bmmrev	36	1
F_bmmrev	36	1
F_bmmrev	36	1
F_bmmrev	36	1
F_bmmrev	36	1
F_bmmrev	36	1
F_bmmrev	36	1
F_bmmrev	36	1
F_bmmrev	36	1
F_bmmrev	36	1
F_bmmrev	36	1
F_bmmrev	36	1
F_bmmrev	36	1
F_bmmrev	36	1
F_bmmrev	36	1
F_bmmrev	36	1
F_bmmrev	36	1
F_bmmrev	36	1
F_bmmrev	36	1
F_bmmrev	36	1
F_bmmrev	36	1
F_bmmrev	36	1
F_bmmrev	36	1
F_bmmrev	36	1
F_bmmrev	36	1
F_bmmrev	36	1
F_bmmrev	36	1
F_bmmrev	36	1
F_bmmrev	36	1
F_bmmrev	36	1
F_bmmrev	36	1
F_bmmrev	36	1
F_bmmrev	36	1
F_bmmrev	36	1
F_bmmrev	36	1
F_bmmrev	36	1
F_bmmrev	36	1
F_bmmrev	36	1
F_bmmrev	36	1
F_bmmrev	36	1
F_bmmrev	36	1
F_bmmrev	36	1
F_bmmrev	36	1
F_bmmrev	36	1
F_bmmrev	36	1
F_bmmrev	36	1
F_bmmrev	36	1
F_bmmrev	36	1
F_bmmrev	36	1
F_bmmrev	36	1
F_bmmrev	48	1
F_bmmrev	48	1
F_bmmrev	48	1
F_bmmrev	48	1
F_bmmrev	48	1
F_bmmrev	48	1
F_bmmrev	48	1
F_bmmrev	48	1
F_bmmrev	48	1
F_bmmrev	48	1
F_bmmrev	48	1
F_bmmrev	48	1
F_bmmrev	48	1
F_bmmrev	48	1
F_bmmrev	48	1
F_bmmrev	48	1
F_bmmrev	48	1
F_bmmrev	48	1
F_bmmrev	48	1
F_bmmrev	48	1
F_bmmrev	48	1
F_bmmrev	48	1
F_bmmrev	48	1
F_bmmrev	48	1
F_bmmrev	48	1
F_bmmrev	48	1
F_bmmrev	48	1
F_bmmrev	48	1
F_bmmrev	48	1
F_bmmrev	48	1
F_bmmrev	48	1
F_bmmrev	48	1
F_bmmrev	48	1
F_bmmrev	48	1
F_bmmrev	48	1
F_bmmrev	48	1
F_bmmrev	48	1
F_bmmrev	48	1
F_bmmrev	48	1
F_bmmrev	48	1
F_bmmrev	48	1
F_bmmrev	48	1
F_bmmrev	48	1
F_bmmrev	48	1
F_bmmrev	48	1
F_bmmrev	48	1
F_bmmrev	48	1
F_bmmrev	48	1
F_bmmrev	48	1
F_bmmrev	48	1
F_bmmrev	48	1
F_bmmrev	48	1
F_bmmrev	48	1
F_bmmrev	48	1
F_bmmrev	48	1
F_bmmrev	48	1
F_bmmrev	48	1
F_bmmrev	48	1
F_bmmrev	48	1
F_bmmrev	48	1
F_bmmrev	48	1
F_bmmrev	48	1
F_bmmrev	48	1
F_bmmrev	48	1
F_bmmrev	48	1
F_bmmrev	48	1
F_bmmrev	48	1
F_bmmrev	60	1
F_bmmrev	60	1
F_bmmrev	60	1
F_bmmrev	60	1
F_bmmrev	60	1
F_bmmrev	60	1
F_bmmrev	60	1
F_bmmrev	60	1
F_bmmrev	60	1
F_bmmrev	60	1
F_bmmrev	60	1
F_bmmrev	60	1
F_bmmrev	60	1
F_bmmrev	60	1
F_bmmrev	60	1
F_bmmrev	60	1
F_bmmrev	60	1
F_bmmrev	60	1
F_bmmrev	60	1
F_bmmrev	60	1
F_bmmrev	60	1
F_bmmrev	60	1
F_bmmrev	60	1
F_bmmrev	60	1
F_bmmrev	60	1
F_bmmrev	60	1
F_bmmrev	60	1
F_bmmrev	60	1
F_bmmrev	60	1
F_bmmrev	60	1
F_bmmrev	60	1
F_bmmrev	60	1
F_bmmrev	60	1
F_bmmrev	60	1
F_bmmrev	60	1
F_bmmrev	60	1
F_bmmrev	60	1
F_bmmrev	60	1
F_bmmrev	60	1
F_bmmrev	60	1
F_bmmrev	60	1
F_bmmrev	60	1
F_bmmrev	60	1
F_bmmrev	60	1
F_bmmrev	60	1
F_bmmrev	60	1
F_bmmrev	72	1
F_bmmrev	72	1
F_bmmrev	72	1
F_bmmrev	72	1
F_bmmrev	72	1
F_bmmrev	72	1
F_bmmrev	72	1
F_bmmrev	72	1
F_bmmrev	72	1
F_bmmrev	72	1
F_bmmrev	72	1
F_bmmrev	72	1
F_bmmrev	72	1
F_bmmrev	72	1
F_bmmrev	72	1
F_bmmrev	72	1
F_bmmrev	72	1
F_bmmrev	72	1
F_bmmrev	72	1
F_bmmrev	72	1
F_bmmrev	72	1
F_bmmrev	72	1
F_bmmrev	72	1
F_bmmrev	72	1
F_bmmrev	72	1
F_bmmrev	72	1
F_bmmrev	72	1
F_bmmrev	72	1
F_bmmrev	72	1
F_bmmrev	72	1
F_bmmrev	72	1
F_bmmrev	72	1
F_bmmrev	72	1
F_bmmrev	72	1
F_bmmrev	72	1
F_bmmrev	72	1
F_bmmrev	72	1
F_bmmrev	72	1
F_bmmrev	72	1
F_bmmrev	72	1
F_bmmrev	72	1
F_bmmrev	72	1
F_bmmrev	72	1
F_bmmrev	72	1
F_bmmrev	84	1
F_bmmrev	84	1
F_bmmrev	84	1
F_bmmrev	84	1
F_bmmrev	84	1
M_bmm1	36	1
M_bmm1	36	1
M_bmm1	36	1
M_bmm1	36	1
M_bmm1	36	1
M_bmm1	36	1
M_bmm1	36	1
M_bmm1	36	1
M_bmm1	36	1
M_bmm1	36	1
M_bmm1	36	1
M_bmm1	36	1
M_bmm1	36	1
M_bmm1	36	1
M_bmm1	36	1
M_bmm1	36	1
M_bmm1	36	1
M_bmm1	36	1
M_bmm1	48	1
M_bmm1	48	1
M_bmm1	48	1
M_bmm1	48	1
M_bmm1	48	1
M_bmm1	48	1
M_bmm1	48	1
M_bmm1	48	1
M_bmm1	48	1
M_bmm1	48	1
M_bmm1	48	1
M_bmm1	48	1
M_bmm1	48	1
M_bmm1	48	1
M_bmm1	48	1
M_bmm1	48	1
M_bmm1	48	1
M_bmm1	48	1
M_bmm1	48	1
M_bmm1	48	1
M_bmm1	48	1
M_bmm1	48	1
M_bmm1	48	1
M_bmm1	48	1
M_bmm1	48	1
M_bmm1	48	1
M_bmm1	48	1
M_bmm1	48	1
M_bmm1	48	1
M_bmm1	48	1
M_bmm1	48	1
M_bmm1	48	1
M_bmm1	48	1
M_bmm1	48	1
M_bmm1	48	1
M_bmm1	48	1
M_bmm1	48	1
M_bmm1	48	1
M_bmm1	48	1
M_bmm1	48	1
M_bmm1	48	1
M_bmm1	48	1
M_bmm1	48	1
M_bmm1	48	1
M_bmm1	48	1
M_bmm1	48	1
M_bmm1	48	1
M_bmm1	48	1
M_bmm1	48	1
M_bmm1	48	1
M_bmm1	48	1
M_bmm1	48	1
M_bmm1	48	1
M_bmm1	48	1
M_bmm1	48	1
M_bmm1	48	1
M_bmm1	48	1
M_bmm1	48	1
M_bmm1	48	1
M_bmm1	48	1
M_bmm1	48	1
M_bmm1	48	1
M_bmm1	48	1
M_bmm1	48	1
M_bmm1	48	1
M_bmm1	48	1
M_bmm1	48	1
M_bmm1	48	1
M_bmm1	48	1
M_bmm1	48	1
M_bmm1	48	1
M_bmm1	48	1
M_bmm1	48	1
M_bmm1	48	1
M_bmm1	48	1
M_bmm1	48	1
M_bmm1	48	1
M_bmm1	48	1
M_bmm1	48	1
M_bmm1	48	1
M_bmm1	48	1
M_bmm1	48	1
M_bmm1	60	1
M_bmm1	60	1
M_bmm1	60	1
M_bmm1	60	1
M_bmm1	60	1
M_bmm1	60	1
M_bmm1	60	1
M_bmm1	60	1
M_bmm1	60	1
M_bmm1	60	1
M_bmm1	60	1
M_bmm1	60	1
M_bmm1	60	1
M_bmm1	60	1
M_bmm1	60	1
M_bmm1	60	1
M_bmm1	60	1
M_bmm1	60	1
M_bmm1	60	1
M_bmm1	60	1
M_bmm1	60	1
M_bmm1	60	1
M_bmm1	60	1
M_bmm1	60	1
M_bmm1	60	1
M_bmm1	60	1
M_bmm1	60	1
M_bmm1	60	1
M_bmm1	60	1
M_bmm1	60	1
M_bmm1	60	1
M_bmm1	60	1
M_bmm1	60	1
M_bmm1	60	1
M_bmm1	60	1
M_bmm1	60	1
M_bmm1	60	1
M_bmm1	60	1
M_bmm1	60	1
M_bmm1	60	1
M_bmm1	60	1
M_bmm1	60	1
M_bmm1	60	1
M_bmm1	60	1
M_bmm1	60	1
M_bmm1	60	1
M_bmm1	60	1
M_bmm1	60	1
M_bmm1	60	1
M_bmm1	60	1
M_bmm1	60	1
M_bmm1	60	1
M_bmm1	60	1
M_bmm1	60	1
M_bmm1	60	1
M_bmm1	60	1
M_bmm1	60	1
M_bmm1	72	1
M_bmm1	72	1
M_bmm1	72	1
M_bmm1	72	1
M_bmm1	72	1
M_bmm1	72	1
M_bmm1	72	1
M_bmm1	72	1
M_bmm1	24	1
M_bmm1	24	1
M_bmm1	36	1
M_bmm1	36	1
M_bmm1	36	1
M_bmm1	36	1
M_bmm1	36	1
M_bmm1	36	1
M_bmm1	36	1
M_bmm1	36	1
M_bmm1	36	1
M_bmm1	36	1
M_bmm1	36	1
M_bmm1	36	1
M_bmm1	36	1
M_bmm1	36	1
M_bmm1	36	1
M_bmm1	36	1
M_bmm1	36	1
M_bmm1	36	1
M_bmm1	36	1
M_bmm1	36	1
M_bmm1	36	1
M_bmm1	36	1
M_bmm1	48	1
M_bmm1	48	1
M_bmm1	48	1
M_bmm1	48	1
M_bmm1	48	1
M_bmm1	48	1
M_bmm1	48	1
M_bmm1	48	1
M_bmm1	48	1
M_bmm1	48	1
M_bmm1	48	1
M_bmm1	48	1
M_bmm1	48	1
M_bmm1	48	1
M_bmm1	48	1
M_bmm1	48	1
M_bmm1	48	1
M_bmm1	48	1
M_bmm1	48	1
M_bmm1	48	1
M_bmm1	48	1
M_bmm1	48	1
M_bmm1	48	1
M_bmm1	48	1
M_bmm1	48	1
M_bmm1	48	1
M_bmm1	48	1
M_bmm1	48	1
M_bmm1	48	1
M_bmm1	48	1
M_bmm1	48	1
M_bmm1	48	1
M_bmm1	48	1
M_bmm1	48	1
M_bmm1	48	1
M_bmm1	48	1
M_bmm1	48	1
M_bmm1	48	1
M_bmm1	48	1
M_bmm1	48	1
M_bmm1	48	1
M_bmm1	48	1
M_bmm1	48	1
M_bmm1	48	1
M_bmm1	48	1
M_bmm1	48	1
M_bmm1	48	1
M_bmm1	48	1
M_bmm1	48	1
M_bmm1	48	1
M_bmm1	48	1
M_bmm1	48	1
M_bmm1	60	1
M_bmm1	60	1
M_bmm1	60	1
M_bmm1	60	1
M_bmm1	60	1
M_bmm1	60	1
M_bmm1	60	1
M_bmm1	60	1
M_bmm1	60	1
M_bmm1	60	1
M_bmm1	60	1
M_bmm1	60	1
M_bmm1	60	1
M_bmm1	60	1
M_bmm1	60	1
M_bmm1	60	1
M_bmm1	60	1
M_bmm1	60	1
M_bmm1	60	1
M_bmm1	60	1
M_bmm1	60	1
M_bmm1	60	1
M_bmm1	60	1
M_bmm1	60	1
M_bmm1	60	1
M_bmm1	60	1
M_bmm1	60	1
M_bmm1	60	1
M_bmm1	60	1
M_bmm1	60	1
M_bmm1	60	1
M_bmm1	60	1
M_bmm1	60	1
M_bmm1	60	1
M_bmm1	60	1
M_bmm1	60	1
M_bmm1	60	1
M_bmm1	60	1
M_bmm1	60	1
M_bmm1	60	1
M_bmm1	60	1
M_bmm1	60	1
M_bmm1	60	1
M_bmm1	60	1
M_bmm1	60	1
M_bmm1	60	1
M_bmm1	60	1
M_bmm1	60	1
M_bmm1	60	1
M_bmm1	60	1
M_bmm1	60	1
M_bmm1	60	1
M_bmm1	60	1
M_bmm1	60	1
M_bmm1	60	1
M_bmm1	60	1
M_bmm1	60	1
M_bmm1	60	1
M_bmm1	60	1
M_bmm1	60	1
M_bmm1	60	1
M_bmm1	60	1
M_bmm1	60	1
M_bmm1	60	1
M_bmm1	60	1
M_bmm1	60	1
M_bmm1	60	1
M_bmm1	60	1
M_bmm1	60	1
M_bmm1	60	1
M_bmm1	60	1
M_bmm1	72	1
M_bmm1	72	1
M_bmm1	72	1
M_bmm1	72	1
M_bmm1	72	1
M_bmm1	72	1
M_bmm1	72	1
M_bmm1	72	1
M_bmm1	72	1
M_bmm1	72	1
M_bmm1	72	1
M_bmm1	72	1
M_bmm1	72	1
M_bmm1	72	1
M_bmm1	72	1
M_bmm1	72	1
M_bmm1	24	1
M_bmm1	36	1
M_bmm1	36	1
M_bmm1	36	1
M_bmm1	36	1
M_bmm1	36	1
M_bmm1	36	1
M_bmm1	36	1
M_bmm1	36	1
M_bmm1	36	1
M_bmm1	36	1
M_bmm1	36	1
M_bmm1	36	1
M_bmm1	36	1
M_bmm1	36	1
M_bmm1	36	1
M_bmm1	36	1
M_bmm1	36	1
M_bmm1	36	1
M_bmm1	36	1
M_bmm1	36	1
M_bmm1	48	1
M_bmm1	48	1
M_bmm1	48	1
M_bmm1	48	1
M_bmm1	48	1
M_bmm1	48	1
M_bmm1	48	1
M_bmm1	48	1
M_bmm1	48	1
M_bmm1	48	1
M_bmm1	48	1
M_bmm1	48	1
M_bmm1	48	1
M_bmm1	48	1
M_bmm1	48	1
M_bmm1	48	1
M_bmm1	48	1
M_bmm1	48	1
M_bmm1	48	1
M_bmm1	48	1
M_bmm1	48	1
M_bmm1	48	1
M_bmm1	48	1
M_bmm1	48	1
M_bmm1	48	1
M_bmm1	48	1
M_bmm1	48	1
M_bmm1	48	1
M_bmm1	48	1
M_bmm1	48	1
M_bmm1	48	1
M_bmm1	48	1
M_bmm1	48	1
M_bmm1	48	1
M_bmm1	48	1
M_bmm1	48	1
M_bmm1	48	1
M_bmm1	48	1
M_bmm1	48	1
M_bmm1	48	1
M_bmm1	48	1
M_bmm1	48	1
M_bmm1	48	1
M_bmm1	48	1
M_bmm1	48	1
M_bmm1	48	1
M_bmm1	48	1
M_bmm1	48	1
M_bmm1	48	1
M_bmm1	48	1
M_bmm1	48	1
M_bmm1	48	1
M_bmm1	48	1
M_bmm1	48	1
M_bmm1	48	1
M_bmm1	48	1
M_bmm1	48	1
M_bmm1	48	1
M_bmm1	48	1
M_bmm1	48	1
M_bmm1	48	1
M_bmm1	48	1
M_bmm1	48	1
M_bmm1	48	1
M_bmm1	48	1
M_bmm1	48	1
M_bmm1	48	1
M_bmm1	48	1
M_bmm1	48	1
M_bmm1	48	1
M_bmm1	48	1
M_bmm1	48	1
M_bmm1	48	1
M_bmm1	48	1
M_bmm1	48	1
M_bmm1	48	1
M_bmm1	48	1
M_bmm1	48	1
M_bmm1	48	1
M_bmm1	48	1
M_bmm1	48	1
M_bmm1	48	1
M_bmm1	48	1
M_bmm1	48	1
M_bmm1	48	1
M_bmm1	48	1
M_bmm1	48	1
M_bmm1	48	1
M_bmm1	48	1
M_bmm1	48	1
M_bmm1	48	1
M_bmm1	48	1
M_bmm1	48	1
M_bmm1	48	1
M_bmm1	48	1
M_bmm1	48	1
M_bmm1	48	1
M_bmm1	48	1
M_bmm1	48	1
M_bmm1	48	1
M_bmm1	48	1
M_bmm1	48	1
M_bmm1	48	1
M_bmm1	48	1
M_bmm1	48	1
M_bmm1	48	1
M_bmm1	48	1
M_bmm1	48	1
M_bmm1	48	1
M_bmm1	48	1
M_bmm1	60	1
M_bmm1	60	1
M_bmm1	60	1
M_bmm1	60	1
M_bmm1	60	1
M_bmm1	60	1
M_bmm1	60	1
M_bmm1	60	1
M_bmm1	60	1
M_bmm1	60	1
M_bmm1	60	1
M_bmm1	60	1
M_bmm1	60	1
M_bmm1	60	1
M_bmm1	60	1
M_bmm1	60	1
M_bmm1	60	1
M_bmm1	60	1
M_bmm1	60	1
M_bmm1	60	1
M_bmm1	60	1
M_bmm1	60	1
M_bmm1	60	1
M_bmm1	60	1
M_bmm1	60	1
M_bmm1	60	1
M_bmm1	60	1
M_bmm1	60	1
M_bmm1	60	1
M_bmm1	60	1
M_bmm1	60	1
M_bmm1	60	1
M_bmm1	60	1
M_bmm1	60	1
M_bmm1	60	1
M_bmm1	60	1
M_bmm1	60	1
M_bmm1	60	1
M_bmm1	60	1
M_bmm1	60	1
M_bmm1	60	1
M_bmm1	60	1
M_bmm1	60	1
M_bmm1	60	1
M_bmm1	60	1
M_bmm1	60	1
M_bmm1	60	1
M_bmm1	60	1
M_bmm1	60	1
M_bmm1	60	1
M_bmm1	60	1
M_bmm1	60	1
M_bmm1	60	1
M_bmm1	60	1
M_bmm1	60	1
M_bmm1	60	1
M_bmm1	60	1
M_bmm1	60	1
M_bmm1	60	1
M_bmm1	60	1
M_bmm1	60	1
M_bmm1	72	1
M_bmm1	72	1
M_bmm1	72	1
M_bmm1	72	1
M_bmm1	72	1
M_bmm1	72	1
M_bmm1	72	1
M_bmm1	72	1
M_bmm1	72	1
M_bmm1	72	1
M_bmm1	72	1
M_bmm1	72	1
M_bmm1	72	1
M_bmm1	72	1
M_bmm1	72	1
M_bmm1	72	1
M_bmm1	72	1
M_bmm1	72	1
M_bmm1	72	1
M_bmm1	72	1
M_bmm1	72	1
M_bmm1	72	1
M_bmm1	72	1
M_bmm1	72	1
M_bmm1	72	1
M_bmm1	72	1
M_bmm1	72	1
M_bmm1	72	1
M_bmm1	72	1
M_bmm1	72	1
M_bmm1	72	1
M_bmm1	72	1
M_bmm1	72	1
M_bmm1	72	1
M_bmm1	72	1
M_bmm1	72	1
M_bmm1	72	1
M_bmm1	72	1
M_bmm1	72	1
M_bmm1	72	1
M_bmm1	72	1
M_bmmrev	12	1
M_bmmrev	12	1
M_bmmrev	12	1
M_bmmrev	12	1
M_bmmrev	12	1
M_bmmrev	12	1
M_bmmrev	12	1
M_bmmrev	24	1
M_bmmrev	24	1
M_bmmrev	24	1
M_bmmrev	24	1
M_bmmrev	24	1
M_bmmrev	24	1
M_bmmrev	24	1
M_bmmrev	24	1
M_bmmrev	24	1
M_bmmrev	24	1
M_bmmrev	24	1
M_bmmrev	24	1
M_bmmrev	24	1
M_bmmrev	24	1
M_bmmrev	24	1
M_bmmrev	24	1
M_bmmrev	24	1
M_bmmrev	24	1
M_bmmrev	24	1
M_bmmrev	24	1
M_bmmrev	24	1
M_bmmrev	24	1
M_bmmrev	24	1
M_bmmrev	24	1
M_bmmrev	24	1
M_bmmrev	24	1
M_bmmrev	24	1
M_bmmrev	24	1
M_bmmrev	24	1
M_bmmrev	24	1
M_bmmrev	24	1
M_bmmrev	24	1
M_bmmrev	24	1
M_bmmrev	24	1
M_bmmrev	24	1
M_bmmrev	24	1
M_bmmrev	24	1
M_bmmrev	24	1
M_bmmrev	24	1
M_bmmrev	24	1
M_bmmrev	24	1
M_bmmrev	24	1
M_bmmrev	24	1
M_bmmrev	24	1
M_bmmrev	24	1
M_bmmrev	24	1
M_bmmrev	24	1
M_bmmrev	24	1
M_bmmrev	24	1
M_bmmrev	24	1
M_bmmrev	24	1
M_bmmrev	24	1
M_bmmrev	24	1
M_bmmrev	24	1
M_bmmrev	36	1
M_bmmrev	36	1
M_bmmrev	36	1
M_bmmrev	36	1
M_bmmrev	36	1
M_bmmrev	36	1
M_bmmrev	36	1
M_bmmrev	36	1
M_bmmrev	36	1
M_bmmrev	36	1
M_bmmrev	36	1
M_bmmrev	36	1
M_bmmrev	36	1
M_bmmrev	36	1
M_bmmrev	36	1
M_bmmrev	36	1
M_bmmrev	36	1
M_bmmrev	36	1
M_bmmrev	36	1
M_bmmrev	36	1
M_bmmrev	36	1
M_bmmrev	36	1
M_bmmrev	36	1
M_bmmrev	36	1
M_bmmrev	36	1
M_bmmrev	36	1
M_bmmrev	36	1
M_bmmrev	36	1
M_bmmrev	36	1
M_bmmrev	36	1
M_bmmrev	36	1
M_bmmrev	36	1
M_bmmrev	36	1
M_bmmrev	36	1
M_bmmrev	36	1
M_bmmrev	36	1
M_bmmrev	36	1
M_bmmrev	36	1
M_bmmrev	36	1
M_bmmrev	36	1
M_bmmrev	36	1
M_bmmrev	36	1
M_bmmrev	36	1
M_bmmrev	36	1
M_bmmrev	36	1
M_bmmrev	36	1
M_bmmrev	36	1
M_bmmrev	36	1
M_bmmrev	36	1
M_bmmrev	36	1
M_bmmrev	36	1
M_bmmrev	36	1
M_bmmrev	36	1
M_bmmrev	36	1
M_bmmrev	36	1
M_bmmrev	36	1
M_bmmrev	36	1
M_bmmrev	36	1
M_bmmrev	36	1
M_bmmrev	36	1
M_bmmrev	48	1
M_bmmrev	48	1
M_bmmrev	48	1
M_bmmrev	24	1
M_bmmrev	24	1
M_bmmrev	24	1
M_bmmrev	24	1
M_bmmrev	24	1
M_bmmrev	24	1
M_bmmrev	24	1
M_bmmrev	24	1
M_bmmrev	24	1
M_bmmrev	24	1
M_bmmrev	24	1
M_bmmrev	24	1
M_bmmrev	24	1
M_bmmrev	24	1
M_bmmrev	24	1
M_bmmrev	24	1
M_bmmrev	24	1
M_bmmrev	24	1
M_bmmrev	24	1
M_bmmrev	24	1
M_bmmrev	24	1
M_bmmrev	24	1
M_bmmrev	24	1
M_bmmrev	24	1
M_bmmrev	24	1
M_bmmrev	24	1
M_bmmrev	24	1
M_bmmrev	24	1
M_bmmrev	24	1
M_bmmrev	24	1
M_bmmrev	24	1
M_bmmrev	24	1
M_bmmrev	24	1
M_bmmrev	24	1
M_bmmrev	24	1
M_bmmrev	24	1
M_bmmrev	24	1
M_bmmrev	24	1
M_bmmrev	24	1
M_bmmrev	24	1
M_bmmrev	24	1
M_bmmrev	24	1
M_bmmrev	24	1
M_bmmrev	36	1
M_bmmrev	36	1
M_bmmrev	36	1
M_bmmrev	36	1
M_bmmrev	36	1
M_bmmrev	36	1
M_bmmrev	36	1
M_bmmrev	36	1
M_bmmrev	36	1
M_bmmrev	36	1
M_bmmrev	36	1
M_bmmrev	36	1
M_bmmrev	36	1
M_bmmrev	36	1
M_bmmrev	36	1
M_bmmrev	36	1
M_bmmrev	36	1
M_bmmrev	36	1
M_bmmrev	36	1
M_bmmrev	36	1
M_bmmrev	36	1
M_bmmrev	36	1
M_bmmrev	36	1
M_bmmrev	36	1
M_bmmrev	36	1
M_bmmrev	36	1
M_bmmrev	36	1
M_bmmrev	36	1
M_bmmrev	36	1
M_bmmrev	36	1
M_bmmrev	36	1
M_bmmrev	36	1
M_bmmrev	36	1
M_bmmrev	36	1
M_bmmrev	36	1
M_bmmrev	36	1
M_bmmrev	36	1
M_bmmrev	36	1
M_bmmrev	36	1
M_bmmrev	36	1
M_bmmrev	36	1
M_bmmrev	36	1
M_bmmrev	36	1
M_bmmrev	36	1
M_bmmrev	36	1
M_bmmrev	36	1
M_bmmrev	36	1
M_bmmrev	36	1
M_bmmrev	36	1
M_bmmrev	36	1
M_bmmrev	36	1
M_bmmrev	36	1
M_bmmrev	36	1
M_bmmrev	36	1
M_bmmrev	36	1
M_bmmrev	36	1
M_bmmrev	36	1
M_bmmrev	36	1
M_bmmrev	36	1
M_bmmrev	36	1
M_bmmrev	36	1
M_bmmrev	36	1
M_bmmrev	36	1
M_bmmrev	36	1
M_bmmrev	36	1
M_bmmrev	36	1
M_bmmrev	36	1
M_bmmrev	36	1
M_bmmrev	36	1
M_bmmrev	36	1
M_bmmrev	36	1
M_bmmrev	36	1
M_bmmrev	36	1
M_bmmrev	36	1
M_bmmrev	36	1
M_bmmrev	36	1
M_bmmrev	36	1
M_bmmrev	36	1
M_bmmrev	36	1
M_bmmrev	36	1
M_bmmrev	36	1
M_bmmrev	36	1
M_bmmrev	36	1
M_bmmrev	36	1
M_bmmrev	36	1
M_bmmrev	36	1
M_bmmrev	36	1
M_bmmrev	36	1
M_bmmrev	36	1
M_bmmrev	36	1
M_bmmrev	36	1
M_bmmrev	36	1
M_bmmrev	36	1
M_bmmrev	36	1
M_bmmrev	36	1
M_bmmrev	36	1
M_bmmrev	36	1
M_bmmrev	36	1
M_bmmrev	36	1
M_bmmrev	36	1
M_bmmrev	36	1
M_bmmrev	36	1
M_bmmrev	36	1
M_bmmrev	48	1
M_bmmrev	48	1
M_bmmrev	48	1
M_bmmrev	12	1
M_bmmrev	12	1
M_bmmrev	12	1
M_bmmrev	12	1
M_bmmrev	12	1
M_bmmrev	24	1
M_bmmrev	24	1
M_bmmrev	24	1
M_bmmrev	24	1
M_bmmrev	24	1
M_bmmrev	24	1
M_bmmrev	24	1
M_bmmrev	24	1
M_bmmrev	24	1
M_bmmrev	24	1
M_bmmrev	24	1
M_bmmrev	24	1
M_bmmrev	24	1
M_bmmrev	24	1
M_bmmrev	24	1
M_bmmrev	24	1
M_bmmrev	24	1
M_bmmrev	24	1
M_bmmrev	24	1
M_bmmrev	24	1
M_bmmrev	24	1
M_bmmrev	24	1
M_bmmrev	24	1
M_bmmrev	24	1
M_bmmrev	24	1
M_bmmrev	24	1
M_bmmrev	24	1
M_bmmrev	24	1
M_bmmrev	24	1
M_bmmrev	24	1
M_bmmrev	24	1
M_bmmrev	24	1
M_bmmrev	24	1
M_bmmrev	24	1
M_bmmrev	24	1
M_bmmrev	24	1
M_bmmrev	24	1
M_bmmrev	24	1
M_bmmrev	24	1
M_bmmrev	24	1
M_bmmrev	24	1
M_bmmrev	24	1
M_bmmrev	24	1
M_bmmrev	24	1
M_bmmrev	24	1
M_bmmrev	24	1
M_bmmrev	36	1
M_bmmrev	36	1
M_bmmrev	36	1
M_bmmrev	36	1
M_bmmrev	36	1
M_bmmrev	36	1
M_bmmrev	36	1
[truncated: 123 more rows]

## Sheet: c587>bmm-RNAi STVresistance
c587 > UAS-bmm-RNAi (VDRC #37880)								c587 > UAS-bmm-RNAi # (VDRC #37877)					GAL4 = GAL4 control, UAS = UAS control, bmm = GAL4>UAS experimental | EW = GAL4 control, WB = UAS control, EB = GAL4>UAS experimental| F = female, M = male
genotype	time	event		genotype	time	event		genotype	time	event
M_GAL4	24	1		F_GAL4	12	1		F_CW	36	1
M_GAL4	24	1		F_GAL4	36	1		F_CW	36	1
M_GAL4	36	1		F_GAL4	36	1		F_CW	36	1
M_GAL4	36	1		F_GAL4	36	1		F_CW	36	1
M_GAL4	36	1		F_GAL4	36	1		F_CW	48	1
M_GAL4	36	1		F_GAL4	36	1		F_CW	48	1
M_GAL4	36	1		F_GAL4	36	1		F_CW	48	1
M_GAL4	36	1		F_GAL4	48	1		F_CW	48	1			time = hours post-starvation, event = a death
M_GAL4	36	1		F_GAL4	48	1		F_CW	48	1
M_GAL4	36	1		F_GAL4	48	1		F_CW	48	1
M_GAL4	36	1		F_GAL4	48	1		F_CW	48	1
M_GAL4	48	1		F_GAL4	48	1		F_CW	48	1
M_GAL4	48	1		F_GAL4	48	1		F_CW	48	1
M_GAL4	48	1		F_GAL4	48	1		F_CW	48	1
M_GAL4	48	1		F_GAL4	48	1		F_CW	48	1
M_GAL4	48	1		F_GAL4	48	1		F_CW	48	1
M_GAL4	48	1		F_GAL4	48	1		F_CW	48	1
M_GAL4	48	1		F_GAL4	48	1		F_CW	48	1
M_GAL4	48	1		F_GAL4	48	1		F_CW	48	1
M_GAL4	48	1		F_GAL4	48	1		F_CW	48	1
M_GAL4	48	1		F_GAL4	48	1		F_CW	48	1
M_GAL4	48	1		F_GAL4	48	1		F_CW	48	1
M_GAL4	48	1		F_GAL4	48	1		F_CW	48	1
M_GAL4	48	1		F_GAL4	48	1		F_CW	48	1
M_GAL4	48	1		F_GAL4	48	1		F_CW	48	1
M_GAL4	48	1		F_GAL4	48	1		F_CW	48	1
M_GAL4	48	1		F_GAL4	48	1		F_CW	48	1
M_GAL4	48	1		F_GAL4	48	1		F_CW	48	1
M_GAL4	48	1		F_GAL4	48	1		F_CW	48	1
M_GAL4	48	1		F_GAL4	48	1		F_CW	60	1
M_GAL4	48	1		F_GAL4	48	1		F_CW	60	1
M_GAL4	48	1		F_GAL4	48	1		F_CW	60	1
M_GAL4	48	1		F_GAL4	48	1		F_CW	60	1
M_GAL4	48	1		F_GAL4	48	1		F_CW	60	1
M_GAL4	48	1		F_GAL4	48	1		F_CW	60	1
M_GAL4	48	1		F_GAL4	48	1		F_CW	60	1
M_GAL4	48	1		F_GAL4	48	1		F_CW	60	1
M_GAL4	48	1		F_GAL4	48	1		F_CW	60	1
M_GAL4	48	1		F_GAL4	48	1		F_CW	60	1
M_GAL4	48	1		F_GAL4	48	1		F_CW	60	1
M_GAL4	48	1		F_GAL4	48	1		F_CW	60	1
M_GAL4	48	1		F_GAL4	48	1		F_CW	60	1
M_GAL4	48	1		F_GAL4	48	1		F_CW	60	1
M_GAL4	48	1		F_GAL4	48	1		F_CW	60	1
M_GAL4	48	1		F_GAL4	48	1		F_CW	60	1
M_GAL4	48	1		F_GAL4	48	1		F_CW	60	1
M_GAL4	48	1		F_GAL4	60	1		F_CW	60	1
M_GAL4	48	1		F_GAL4	60	1		F_CW	60	1
M_GAL4	48	1		F_GAL4	60	1		F_CW	60	1
M_GAL4	48	1		F_GAL4	60	1		F_CW	60	1
M_GAL4	48	1		F_GAL4	60	1		F_CW	60	1
M_GAL4	48	1		F_GAL4	60	1		F_CW	60	1
M_GAL4	48	1		F_GAL4	60	1		F_CW	60	1
M_GAL4	48	1		F_GAL4	60	1		F_CW	60	1
M_GAL4	48	1		F_GAL4	60	1		F_CW	60	1
M_GAL4	48	1		F_GAL4	60	1		F_CW	60	1
M_GAL4	48	1		F_GAL4	60	1		F_CW	60	1
M_GAL4	60	1		F_GAL4	60	1		F_CW	60	1
M_GAL4	60	1		F_GAL4	60	1		F_CW	60	1
M_GAL4	60	1		F_GAL4	60	1		F_CW	60	1
M_GAL4	60	1		F_GAL4	60	1		F_CW	60	1
M_GAL4	60	1		F_GAL4	60	1		F_CW	60	1
M_GAL4	60	1		F_GAL4	60	1		F_CW	60	1
M_GAL4	60	1		F_GAL4	60	1		F_CW	60	1
M_GAL4	60	1		F_GAL4	60	1		F_CW	60	1
M_GAL4	60	1		F_GAL4	60	1		F_CW	60	1
M_GAL4	60	1		F_GAL4	60	1		F_CW	60	1
M_GAL4	60	1		F_GAL4	60	1		F_CW	60	1
M_GAL4	60	1		F_GAL4	60	1		F_CW	60	1
M_GAL4	60	1		F_GAL4	60	1		F_CW	60	1
M_GAL4	60	1		F_GAL4	60	1		F_CW	60	1
M_GAL4	60	1		F_GAL4	60	1		F_CW	60	1
M_GAL4	60	1		F_GAL4	60	1		F_CW	60	1
M_GAL4	60	1		F_GAL4	60	1		F_CW	60	1
M_GAL4	60	1		F_GAL4	60	1		F_CW	60	1
M_GAL4	60	1		F_GAL4	60	1		F_CW	60	1
M_GAL4	60	1		F_GAL4	60	1		F_CW	60	1
M_GAL4	60	1		F_GAL4	60	1		F_CW	60	1
M_GAL4	60	1		F_GAL4	60	1		F_CW	60	1
M_GAL4	60	1		F_GAL4	60	1		F_CW	60	1
M_GAL4	60	1		F_GAL4	60	1		F_CW	60	1
M_GAL4	60	1		F_GAL4	60	1		F_CW	72	1
M_GAL4	60	1		F_GAL4	60	1		F_CW	72	1
M_GAL4	60	1		F_GAL4	60	1		F_CW	72	1
M_GAL4	60	1		F_GAL4	60	1		F_CW	72	1
M_GAL4	60	1		F_GAL4	60	1		F_CW	72	1
M_GAL4	60	1		F_GAL4	60	1		F_CW	72	1
M_GAL4	60	1		F_GAL4	60	1		F_CW	72	1
M_GAL4	60	1		F_GAL4	60	1		F_CW	72	1
M_GAL4	60	1		F_GAL4	60	1		F_CW	72	1
M_GAL4	60	1		F_GAL4	60	1		F_CW	72	1
M_GAL4	60	1		F_GAL4	60	1		F_CW	72	1
M_GAL4	60	1		F_GAL4	60	1		F_CW	72	1
M_GAL4	60	1		F_GAL4	60	1		F_CW	72	1
M_GAL4	60	1		F_GAL4	60	1		F_CW	72	1
M_GAL4	60	1		F_GAL4	60	1		F_CW	72	1
M_GAL4	60	1		F_GAL4	60	1		F_CW	72	1
M_GAL4	60	1		F_GAL4	60	1		F_CW	72	1
M_GAL4	60	1		F_GAL4	60	1		F_CW	72	1
M_GAL4	60	1		F_GAL4	60	1		F_CW	72	1
M_GAL4	60	1		F_GAL4	60	1		F_CW	72	1
M_GAL4	60	1		F_GAL4	60	1		F_CW	72	1
M_GAL4	60	1		F_GAL4	60	1		F_CW	72	1
M_GAL4	60	1		F_GAL4	60	1		F_CW	84	1
M_GAL4	60	1		F_GAL4	60	1		F_CW	84	1
M_GAL4	60	1		F_GAL4	60	1		F_CW	84	1
M_GAL4	60	1		F_GAL4	60	1		F_CW	84	1
M_GAL4	60	1		F_GAL4	60	1		F_CW	84	1
M_GAL4	60	1		F_GAL4	60	1		F_CW	36	1
M_GAL4	60	1		F_GAL4	60	1		F_CW	36	1
M_GAL4	60	1		F_GAL4	60	1		F_CW	36	1
M_GAL4	60	1		F_GAL4	60	1		F_CW	36	1
M_GAL4	60	1		F_GAL4	60	1		F_CW	48	1
M_GAL4	60	1		F_GAL4	60	1		F_CW	48	1
M_GAL4	60	1		F_GAL4	60	1		F_CW	48	1
M_GAL4	60	1		F_GAL4	60	1		F_CW	48	1
M_GAL4	60	1		F_GAL4	60	1		F_CW	48	1
M_GAL4	60	1		F_GAL4	60	1		F_CW	48	1
M_GAL4	60	1		F_GAL4	72	1		F_CW	48	1
M_GAL4	60	1		F_GAL4	72	1		F_CW	48	1
M_GAL4	60	1		F_GAL4	72	1		F_CW	48	1
M_GAL4	60	1		F_GAL4	72	1		F_CW	48	1
M_GAL4	60	1		F_GAL4	72	1		F_CW	48	1
M_GAL4	60	1		F_GAL4	72	1		F_CW	48	1
M_GAL4	60	1		F_GAL4	72	1		F_CW	48	1
M_GAL4	60	1		F_GAL4	72	1		F_CW	48	1
M_GAL4	60	1		F_GAL4	72	1		F_CW	48	1
M_GAL4	60	1		F_GAL4	72	1		F_CW	48	1
M_GAL4	60	1		F_GAL4	72	1		F_CW	48	1
M_GAL4	60	1		F_GAL4	72	1		F_CW	48	1
M_GAL4	60	1		F_GAL4	72	1		F_CW	48	1
M_GAL4	60	1		F_GAL4	72	1		F_CW	48	1
M_GAL4	60	1		F_GAL4	72	1		F_CW	48	1
M_GAL4	60	1		F_GAL4	72	1		F_CW	48	1
M_GAL4	60	1		F_GAL4	72	1		F_CW	48	1
M_GAL4	60	1		F_GAL4	72	1		F_CW	48	1
M_GAL4	60	1		F_GAL4	72	1		F_CW	48	1
M_GAL4	60	1		F_GAL4	72	1		F_CW	48	1
M_GAL4	60	1		F_GAL4	72	1		F_CW	48	1
M_GAL4	60	1		F_GAL4	72	1		F_CW	48	1
M_GAL4	60	1		F_GAL4	72	1		F_CW	48	1
M_GAL4	60	1		F_GAL4	72	1		F_CW	48	1
M_GAL4	60	1		F_GAL4	72	1		F_CW	48	1
M_GAL4	60	1		F_GAL4	72	1		F_CW	48	1
M_GAL4	60	1		F_GAL4	72	1		F_CW	48	1
M_GAL4	60	1		F_GAL4	72	1		F_CW	48	1
M_GAL4	60	1		F_GAL4	72	1		F_CW	60	1
M_GAL4	60	1		F_GAL4	84	1		F_CW	60	1
M_GAL4	60	1		F_GAL4	84	1		F_CW	60	1
M_GAL4	60	1		F_GAL4	84	1		F_CW	60	1
M_GAL4	60	1		F_GAL4	84	1		F_CW	60	1
M_GAL4	60	1		F_GAL4	84	1		F_CW	60	1
M_GAL4	60	1		F_GAL4	84	1		F_CW	60	1
M_GAL4	60	1		F_GAL4	96	1		F_CW	60	1
M_GAL4	60	1		F_GAL4	96	1		F_CW	60	1
M_GAL4	60	1		F_GAL4	96	1		F_CW	60	1
M_GAL4	60	1		F_GAL4	36	1		F_CW	60	1
M_GAL4	60	1		F_GAL4	36	1		F_CW	60	1
M_GAL4	60	1		F_GAL4	36	1		F_CW	60	1
M_GAL4	60	1		F_GAL4	36	1		F_CW	60	1
M_GAL4	72	1		F_GAL4	36	1		F_CW	60	1
M_GAL4	72	1		F_GAL4	36	1		F_CW	60	1
M_GAL4	72	1		F_GAL4	36	1		F_CW	60	1
M_GAL4	72	1		F_GAL4	36	1		F_CW	60	1
M_GAL4	72	1		F_GAL4	36	1		F_CW	60	1
M_GAL4	72	1		F_GAL4	36	1		F_CW	60	1
M_GAL4	72	1		F_GAL4	36	1		F_CW	60	1
M_GAL4	72	1		F_GAL4	36	1		F_CW	60	1
M_GAL4	72	1		F_GAL4	36	1		F_CW	60	1
M_GAL4	72	1		F_GAL4	36	1		F_CW	60	1
M_GAL4	72	1		F_GAL4	36	1		F_CW	60	1
M_GAL4	72	1		F_GAL4	36	1		F_CW	60	1
M_GAL4	72	1		F_GAL4	36	1		F_CW	60	1
M_GAL4	36	1		F_GAL4	36	1		F_CW	60	1
M_GAL4	36	1		F_GAL4	36	1		F_CW	60	1
M_GAL4	36	1		F_GAL4	36	1		F_CW	60	1
M_GAL4	36	1		F_GAL4	36	1		F_CW	60	1
M_GAL4	36	1		F_GAL4	36	1		F_CW	60	1
M_GAL4	36	1		F_GAL4	48	1		F_CW	60	1
M_GAL4	36	1		F_GAL4	48	1		F_CW	60	1
M_GAL4	36	1		F_GAL4	48	1		F_CW	60	1
M_GAL4	36	1		F_GAL4	48	1		F_CW	60	1
M_GAL4	48	1		F_GAL4	48	1		F_CW	60	1
M_GAL4	48	1		F_GAL4	48	1		F_CW	60	1
M_GAL4	48	1		F_GAL4	48	1		F_CW	60	1
M_GAL4	48	1		F_GAL4	48	1		F_CW	60	1
M_GAL4	48	1		F_GAL4	48	1		F_CW	60	1
M_GAL4	48	1		F_GAL4	48	1		F_CW	60	1
M_GAL4	48	1		F_GAL4	48	1		F_CW	60	1
M_GAL4	48	1		F_GAL4	48	1		F_CW	60	1
M_GAL4	48	1		F_GAL4	48	1		F_CW	60	1
M_GAL4	48	1		F_GAL4	48	1		F_CW	60	1
M_GAL4	48	1		F_GAL4	48	1		F_CW	60	1
M_GAL4	48	1		F_GAL4	48	1		F_CW	60	1
M_GAL4	48	1		F_GAL4	48	1		F_CW	60	1
M_GAL4	48	1		F_GAL4	48	1		F_CW	60	1
M_GAL4	48	1		F_GAL4	48	1		F_CW	60	1
M_GAL4	48	1		F_GAL4	48	1		F_CW	60	1
M_GAL4	48	1		F_GAL4	48	1		F_CW	60	1
M_GAL4	48	1		F_GAL4	48	1		F_CW	60	1
M_GAL4	48	1		F_GAL4	48	1		F_CW	60	1
M_GAL4	48	1		F_GAL4	48	1		F_CW	72	1
M_GAL4	48	1		F_GAL4	48	1		F_CW	72	1
M_GAL4	48	1		F_GAL4	48	1		F_CW	72	1
M_GAL4	48	1		F_GAL4	48	1		F_CW	72	1
M_GAL4	48	1		F_GAL4	48	1		F_CW	72	1
M_GAL4	48	1		F_GAL4	48	1		F_CW	72	1
M_GAL4	48	1		F_GAL4	48	1		F_CW	72	1
M_GAL4	48	1		F_GAL4	48	1		F_CW	72	1
M_GAL4	48	1		F_GAL4	48	1		F_CW	72	1
M_GAL4	48	1		F_GAL4	48	1		F_CW	72	1
M_GAL4	48	1		F_GAL4	48	1		F_CW	72	1
M_GAL4	48	1		F_GAL4	48	1		F_CW	72	1
M_GAL4	48	1		F_GAL4	48	1		F_CW	72	1
M_GAL4	48	1		F_GAL4	48	1		F_CW	72	1
M_GAL4	48	1		F_GAL4	48	1		F_CW	72	1
M_GAL4	48	1		F_GAL4	48	1		F_CW	72	1
M_GAL4	48	1		F_GAL4	48	1		F_CW	72	1
M_GAL4	48	1		F_GAL4	48	1		F_CW	72	1
M_GAL4	48	1		F_GAL4	48	1		F_CW	72	1
M_GAL4	48	1		F_GAL4	48	1		F_CW	84	1
M_GAL4	48	1		F_GAL4	48	1		F_CW	84	1
M_GAL4	48	1		F_GAL4	48	1		F_CW	84	1
M_GAL4	48	1		F_GAL4	48	1		F_CW	84	1
M_GAL4	48	1		F_GAL4	48	1		F_CW	96	1
M_GAL4	48	1		F_GAL4	48	1		F_WB	48	1
M_GAL4	48	1		F_GAL4	48	1		F_WB	48	1
M_GAL4	48	1		F_GAL4	48	1		F_WB	48	1
M_GAL4	48	1		F_GAL4	48	1		F_WB	48	1
M_GAL4	48	1		F_GAL4	48	1		F_WB	48	1
M_GAL4	48	1		F_GAL4	48	1		F_WB	48	1
M_GAL4	48	1		F_GAL4	48	1		F_WB	48	1
M_GAL4	48	1		F_GAL4	48	1		F_WB	48	1
M_GAL4	48	1		F_GAL4	48	1		F_WB	48	1
M_GAL4	48	1		F_GAL4	48	1		F_WB	60	1
M_GAL4	48	1		F_GAL4	48	1		F_WB	60	1
M_GAL4	48	1		F_GAL4	48	1		F_WB	60	1
M_GAL4	48	1		F_GAL4	48	1		F_WB	60	1
M_GAL4	48	1		F_GAL4	48	1		F_WB	60	1
M_GAL4	48	1		F_GAL4	48	1		F_WB	60	1
M_GAL4	48	1		F_GAL4	48	1		F_WB	60	1
M_GAL4	48	1		F_GAL4	48	1		F_WB	60	1
M_GAL4	48	1		F_GAL4	48	1		F_WB	60	1
M_GAL4	48	1		F_GAL4	48	1		F_WB	60	1
M_GAL4	48	1		F_GAL4	48	1		F_WB	60	1
M_GAL4	48	1		F_GAL4	48	1		F_WB	60	1
M_GAL4	48	1		F_GAL4	48	1		F_WB	60	1
M_GAL4	48	1		F_GAL4	48	1		F_WB	72	1
M_GAL4	48	1		F_GAL4	48	1		F_WB	72	1
M_GAL4	48	1		F_GAL4	48	1		F_WB	72	1
M_GAL4	48	1		F_GAL4	48	1		F_WB	72	1
M_GAL4	48	1		F_GAL4	48	1		F_WB	72	1
M_GAL4	48	1		F_GAL4	48	1		F_WB	72	1
M_GAL4	48	1		F_GAL4	48	1		F_WB	72	1
M_GAL4	48	1		F_GAL4	48	1		F_WB	72	1
M_GAL4	48	1		F_GAL4	48	1		F_WB	72	1
M_GAL4	48	1		F_GAL4	48	1		F_WB	72	1
M_GAL4	48	1		F_GAL4	48	1		F_WB	72	1
M_GAL4	48	1		F_GAL4	48	1		F_WB	72	1
M_GAL4	48	1		F_GAL4	48	1		F_WB	72	1
M_GAL4	48	1		F_GAL4	48	1		F_WB	72	1
M_GAL4	60	1		F_GAL4	48	1		F_WB	72	1
M_GAL4	60	1		F_GAL4	48	1		F_WB	72	1
M_GAL4	60	1		F_GAL4	48	1		F_WB	72	1
M_GAL4	60	1		F_GAL4	48	1		F_WB	72	1
M_GAL4	60	1		F_GAL4	48	1		F_WB	72	1
M_GAL4	60	1		F_GAL4	48	1		F_WB	72	1
M_GAL4	60	1		F_GAL4	48	1		F_WB	72	1
M_GAL4	60	1		F_GAL4	48	1		F_WB	72	1
M_GAL4	60	1		F_GAL4	48	1		F_WB	72	1
M_GAL4	60	1		F_GAL4	48	1		F_WB	72	1
M_GAL4	60	1		F_GAL4	48	1		F_WB	84	1
M_GAL4	60	1		F_GAL4	48	1		F_WB	84	1
M_GAL4	60	1		F_GAL4	48	1		F_WB	84	1
M_GAL4	60	1		F_GAL4	48	1		F_WB	84	1
M_GAL4	60	1		F_GAL4	48	1		F_WB	84	1
M_GAL4	60	1		F_GAL4	48	1		F_WB	84	1
M_GAL4	60	1		F_GAL4	48	1		F_WB	84	1
M_GAL4	60	1		F_GAL4	48	1		F_WB	84	1
M_GAL4	60	1		F_GAL4	48	1		F_WB	84	1
M_GAL4	60	1		F_GAL4	48	1		F_WB	84	1
M_GAL4	60	1		F_GAL4	48	1		F_WB	84	1
M_GAL4	60	1		F_GAL4	48	1		F_WB	84	1
M_GAL4	60	1		F_GAL4	48	1		F_WB	84	1
M_GAL4	60	1		F_GAL4	48	1		F_WB	84	1
M_GAL4	60	1		F_GAL4	48	1		F_WB	84	1
M_GAL4	60	1		F_GAL4	48	1		F_WB	84	1
M_GAL4	60	1		F_GAL4	48	1		F_WB	84	1
M_GAL4	60	1		F_GAL4	48	1		F_WB	84	1
M_GAL4	60	1		F_GAL4	48	1		F_WB	84	1
M_GAL4	60	1		F_GAL4	48	1		F_WB	84	1
M_GAL4	60	1		F_GAL4	48	1		F_WB	84	1
M_GAL4	60	1		F_GAL4	48	1		F_WB	84	1
M_GAL4	60	1		F_GAL4	48	1		F_WB	84	1
M_GAL4	60	1		F_GAL4	48	1		F_WB	84	1
M_GAL4	60	1		F_GAL4	48	1		F_WB	84	1
M_GAL4	60	1		F_GAL4	48	1		F_WB	84	1
M_GAL4	60	1		F_GAL4	48	1		F_WB	84	1
M_GAL4	60	1		F_GAL4	48	1		F_WB	84	1
M_GAL4	60	1		F_GAL4	48	1		F_WB	84	1
M_GAL4	60	1		F_GAL4	48	1		F_WB	84	1
M_GAL4	60	1		F_GAL4	48	1		F_WB	84	1
M_GAL4	60	1		F_GAL4	48	1		F_WB	96	1
M_GAL4	60	1		F_GAL4	48	1		F_WB	96	1
M_GAL4	60	1		F_GAL4	48	1		F_WB	96	1
M_GAL4	60	1		F_GAL4	48	1		F_WB	96	1
M_GAL4	60	1		F_GAL4	60	1		F_WB	96	1
M_GAL4	60	1		F_GAL4	60	1		F_WB	96	1
M_GAL4	60	1		F_GAL4	60	1		F_WB	96	1
M_GAL4	60	1		F_GAL4	60	1		F_WB	96	1
M_GAL4	60	1		F_GAL4	60	1		F_WB	96	1
M_GAL4	60	1		F_GAL4	60	1		F_WB	96	1
M_GAL4	60	1		F_GAL4	60	1		F_WB	96	1
M_GAL4	60	1		F_GAL4	60	1		F_WB	108	1
M_GAL4	60	1		F_GAL4	60	1		F_WB	108	1
M_GAL4	60	1		F_GAL4	60	1		F_WB	108	1
M_GAL4	60	1		F_GAL4	60	1		F_WB	108	1
M_GAL4	60	1		F_GAL4	60	1		F_WB	108	1
M_GAL4	60	1		F_GAL4	60	1		F_WB	120	1
M_GAL4	60	1		F_GAL4	60	1		F_WB	120	1
M_GAL4	60	1		F_GAL4	60	1		F_WB	120	1
M_GAL4	60	1		F_GAL4	60	1		F_WB	120	1
M_GAL4	60	1		F_GAL4	60	1		F_WB	36	1
M_GAL4	72	1		F_GAL4	60	1		F_WB	48	1
M_GAL4	72	1		F_GAL4	60	1		F_WB	48	1
M_GAL4	72	1		F_GAL4	60	1		F_WB	60	1
M_UAS	24	1		F_GAL4	60	1		F_WB	60	1
M_UAS	24	1		F_GAL4	60	1		F_WB	60	1
M_UAS	36	1		F_GAL4	60	1		F_WB	60	1
M_UAS	36	1		F_GAL4	60	1		F_WB	60	1
M_UAS	36	1		F_GAL4	60	1		F_WB	60	1
M_UAS	36	1		F_GAL4	60	1		F_WB	60	1
M_UAS	36	1		F_GAL4	60	1		F_WB	60	1
M_UAS	36	1		F_GAL4	60	1		F_WB	60	1
M_UAS	36	1		F_GAL4	60	1		F_WB	60	1
M_UAS	36	1		F_GAL4	60	1		F_WB	60	1
M_UAS	36	1		F_GAL4	60	1		F_WB	60	1
M_UAS	36	1		F_GAL4	60	1		F_WB	60	1
M_UAS	48	1		F_GAL4	60	1		F_WB	60	1
M_UAS	48	1		F_GAL4	60	1		F_WB	60	1
M_UAS	48	1		F_GAL4	60	1		F_WB	60	1
M_UAS	48	1		F_GAL4	60	1		F_WB	60	1
M_UAS	48	1		F_GAL4	60	1		F_WB	60	1
M_UAS	48	1		F_GAL4	60	1		F_WB	60	1
M_UAS	48	1		F_GAL4	60	1		F_WB	60	1
M_UAS	48	1		F_GAL4	60	1		F_WB	60	1
M_UAS	48	1		F_GAL4	60	1		F_WB	60	1
M_UAS	48	1		F_GAL4	60	1		F_WB	60	1
M_UAS	48	1		F_GAL4	60	1		F_WB	60	1
M_UAS	48	1		F_GAL4	60	1		F_WB	72	1
M_UAS	48	1		F_GAL4	60	1		F_WB	72	1
M_UAS	48	1		F_GAL4	60	1		F_WB	72	1
M_UAS	48	1		F_GAL4	60	1		F_WB	72	1
M_UAS	48	1		F_GAL4	60	1		F_WB	72	1
M_UAS	48	1		F_GAL4	60	1		F_WB	72	1
M_UAS	48	1		F_GAL4	60	1		F_WB	72	1
M_UAS	48	1		F_GAL4	60	1		F_WB	72	1
M_UAS	48	1		F_GAL4	60	1		F_WB	72	1
M_UAS	48	1		F_GAL4	60	1		F_WB	72	1
M_UAS	48	1		F_GAL4	60	1		F_WB	72	1
M_UAS	48	1		F_GAL4	60	1		F_WB	72	1
M_UAS	48	1		F_GAL4	60	1		F_WB	72	1
M_UAS	48	1		F_GAL4	60	1		F_WB	72	1
M_UAS	48	1		F_GAL4	60	1		F_WB	72	1
M_UAS	48	1		F_GAL4	60	1		F_WB	72	1
M_UAS	48	1		F_GAL4	60	1		F_WB	72	1
M_UAS	48	1		F_GAL4	60	1		F_WB	72	1
M_UAS	48	1		F_GAL4	60	1		F_WB	72	1
M_UAS	48	1		F_GAL4	60	1		F_WB	72	1
M_UAS	48	1		F_GAL4	60	1		F_WB	72	1
M_UAS	48	1		F_GAL4	60	1		F_WB	72	1
M_UAS	48	1		F_GAL4	60	1		F_WB	72	1
M_UAS	48	1		F_GAL4	60	1		F_WB	72	1
M_UAS	48	1		F_GAL4	60	1		F_WB	72	1
M_UAS	48	1		F_GAL4	60	1		F_WB	72	1
M_UAS	48	1		F_GAL4	60	1		F_WB	72	1
M_UAS	48	1		F_GAL4	60	1		F_WB	72	1
M_UAS	48	1		F_GAL4	60	1		F_WB	72	1
M_UAS	48	1		F_GAL4	60	1		F_WB	72	1
M_UAS	48	1		F_GAL4	60	1		F_WB	72	1
M_UAS	48	1		F_GAL4	60	1		F_WB	72	1
M_UAS	48	1		F_GAL4	60	1		F_WB	72	1
M_UAS	48	1		F_GAL4	60	1		F_WB	72	1
M_UAS	48	1		F_GAL4	60	1		F_WB	72	1
M_UAS	48	1		F_GAL4	60	1		F_WB	72	1
M_UAS	48	1		F_GAL4	60	1		F_WB	72	1
M_UAS	48	1		F_GAL4	72	1		F_WB	72	1
M_UAS	48	1		F_GAL4	72	1		F_WB	72	1
M_UAS	48	1		F_GAL4	72	1		F_WB	72	1
M_UAS	48	1		F_GAL4	72	1		F_WB	72	1
M_UAS	48	1		F_GAL4	72	1		F_WB	72	1
M_UAS	48	1		F_GAL4	72	1		F_WB	72	1
M_UAS	48	1		F_GAL4	72	1		F_WB	72	1
M_UAS	48	1		F_GAL4	72	1		F_WB	72	1
M_UAS	48	1		F_GAL4	72	1		F_WB	72	1
M_UAS	48	1		F_GAL4	72	1		F_WB	84	1
M_UAS	48	1		F_GAL4	72	1		F_WB	84	1
M_UAS	48	1		F_GAL4	72	1		F_WB	84	1
M_UAS	48	1		F_GAL4	72	1		F_WB	84	1
M_UAS	48	1		F_GAL4	72	1		F_WB	84	1
M_UAS	48	1		F_GAL4	72	1		F_WB	84	1
M_UAS	48	1		F_GAL4	72	1		F_WB	84	1
M_UAS	48	1		F_GAL4	72	1		F_WB	84	1
M_UAS	48	1		F_GAL4	72	1		F_WB	84	1
M_UAS	48	1		F_GAL4	72	1		F_WB	84	1
M_UAS	48	1		F_GAL4	84	1		F_WB	84	1
M_UAS	48	1		F_GAL4	84	1		F_WB	84	1
M_UAS	48	1		F_GAL4	84	1		F_WB	84	1
M_UAS	48	1		F_UAS	48	1		F_WB	84	1
M_UAS	48	1		F_UAS	48	1		F_WB	84	1
M_UAS	48	1		F_UAS	48	1		F_WB	84	1
M_UAS	48	1		F_UAS	60	1		F_WB	84	1
M_UAS	48	1		F_UAS	60	1		F_WB	84	1
M_UAS	48	1		F_UAS	60	1		F_WB	84	1
M_UAS	48	1		F_UAS	60	1		F_WB	84	1
M_UAS	48	1		F_UAS	60	1		F_WB	84	1
M_UAS	48	1		F_UAS	60	1		F_WB	84	1
M_UAS	48	1		F_UAS	60	1		F_WB	84	1
M_UAS	48	1		F_UAS	60	1		F_WB	84	1
M_UAS	48	1		F_UAS	60	1		F_WB	84	1
M_UAS	48	1		F_UAS	60	1		F_WB	84	1
M_UAS	48	1		F_UAS	60	1		F_WB	84	1
M_UAS	48	1		F_UAS	60	1		F_WB	84	1
M_UAS	48	1		F_UAS	60	1		F_WB	84	1
M_UAS	48	1		F_UAS	60	1		F_WB	84	1
M_UAS	48	1		F_UAS	60	1		F_WB	84	1
M_UAS	48	1		F_UAS	60	1		F_WB	96	1
M_UAS	48	1		F_UAS	60	1		F_WB	96	1
M_UAS	48	1		F_UAS	60	1		F_WB	96	1
M_UAS	48	1		F_UAS	60	1		F_WB	96	1
M_UAS	48	1		F_UAS	60	1		F_WB	96	1
M_UAS	48	1		F_UAS	60	1		F_WB	96	1
M_UAS	48	1		F_UAS	60	1		F_WB	96	1
M_UAS	48	1		F_UAS	60	1		F_WB	96	1
M_UAS	48	1		F_UAS	60	1		F_WB	96	1
M_UAS	48	1		F_UAS	60	1		F_WB	96	1
M_UAS	48	1		F_UAS	60	1		F_WB	96	1
M_UAS	48	1		F_UAS	60	1		F_WB	108	1
M_UAS	48	1		F_UAS	60	1		F_WB	108	1
M_UAS	48	1		F_UAS	60	1		F_WB	108	1
M_UAS	48	1		F_UAS	60	1		F_CB	12	1
M_UAS	48	1		F_UAS	60	1		F_CB	24	1
M_UAS	48	1		F_UAS	60	1		F_CB	24	1
M_UAS	48	1		F_UAS	60	1		F_CB	36	1
M_UAS	48	1		F_UAS	60	1		F_CB	36	1
M_UAS	48	1		F_UAS	60	1		F_CB	36	1
M_UAS	48	1		F_UAS	60	1		F_CB	48	1
M_UAS	48	1		F_UAS	60	1		F_CB	48	1
M_UAS	48	1		F_UAS	60	1		F_CB	48	1
M_UAS	48	1		F_UAS	60	1		F_CB	48	1
M_UAS	48	1		F_UAS	60	1		F_CB	48	1
M_UAS	48	1		F_UAS	60	1		F_CB	48	1
M_UAS	48	1		F_UAS	60	1		F_CB	60	1
M_UAS	60	1		F_UAS	60	1		F_CB	72	1
M_UAS	60	1		F_UAS	60	1		F_CB	72	1
M_UAS	60	1		F_UAS	60	1		F_CB	72	1
M_UAS	60	1		F_UAS	60	1		F_CB	72	1
M_UAS	60	1		F_UAS	60	1		F_CB	72	1
M_UAS	60	1		F_UAS	60	1		F_CB	72	1
M_UAS	60	1		F_UAS	60	1		F_CB	72	1
M_UAS	60	1		F_UAS	60	1		F_CB	72	1
M_UAS	60	1		F_UAS	60	1		F_CB	72	1
M_UAS	60	1		F_UAS	72	1		F_CB	72	1
M_UAS	60	1		F_UAS	72	1		F_CB	72	1
M_UAS	60	1		F_UAS	72	1		F_CB	72	1
M_UAS	60	1		F_UAS	72	1		F_CB	72	1
M_UAS	60	1		F_UAS	72	1		F_CB	72	1
M_UAS	60	1		F_UAS	72	1		F_CB	72	1
M_UAS	60	1		F_UAS	72	1		F_CB	72	1
M_UAS	60	1		F_UAS	72	1		F_CB	84	1
M_UAS	60	1		F_UAS	72	1		F_CB	84	1
M_UAS	60	1		F_UAS	72	1		F_CB	84	1
M_UAS	60	1		F_UAS	72	1		F_CB	84	1
M_UAS	60	1		F_UAS	72	1		F_CB	84	1
M_UAS	60	1		F_UAS	72	1		F_CB	84	1
M_UAS	60	1		F_UAS	72	1		F_CB	84	1
M_UAS	60	1		F_UAS	72	1		F_CB	84	1
M_UAS	60	1		F_UAS	72	1		F_CB	84	1
M_UAS	60	1		F_UAS	72	1		F_CB	84	1
M_UAS	60	1		F_UAS	72	1		F_CB	84	1
M_UAS	60	1		F_UAS	72	1		F_CB	84	1
M_UAS	60	1		F_UAS	72	1		F_CB	84	1
M_UAS	60	1		F_UAS	72	1		F_CB	84	1
M_UAS	60	1		F_UAS	72	1		F_CB	84	1
M_UAS	60	1		F_UAS	72	1		F_CB	84	1
M_UAS	60	1		F_UAS	72	1		F_CB	84	1
M_UAS	60	1		F_UAS	72	1		F_CB	84	1
M_UAS	60	1		F_UAS	72	1		F_CB	84	1
M_UAS	60	1		F_UAS	72	1		F_CB	84	1
M_UAS	60	1		F_UAS	72	1		F_CB	84	1
M_UAS	60	1		F_UAS	72	1		F_CB	84	1
M_UAS	60	1		F_UAS	72	1		F_CB	84	1
M_UAS	60	1		F_UAS	72	1		F_CB	84	1
M_UAS	60	1		F_UAS	72	1		F_CB	84	1
M_UAS	60	1		F_UAS	72	1		F_CB	84	1
M_UAS	60	1		F_UAS	72	1		F_CB	84	1
M_UAS	60	1		F_UAS	72	1		F_CB	84	1
M_UAS	60	1		F_UAS	72	1		F_CB	84	1
M_UAS	60	1		F_UAS	72	1		F_CB	84	1
M_UAS	60	1		F_UAS	72	1		F_CB	84	1
M_UAS	60	1		F_UAS	72	1		F_CB	84	1
M_UAS	60	1		F_UAS	72	1		F_CB	84	1
M_UAS	60	1		F_UAS	72	1		F_CB	84	1
M_UAS	60	1		F_UAS	72	1		F_CB	84	1
M_UAS	60	1		F_UAS	72	1		F_CB	84	1
M_UAS	60	1		F_UAS	72	1		F_CB	84	1
M_UAS	60	1		F_UAS	72	1		F_CB	84	1
M_UAS	60	1		F_UAS	72	1		F_CB	84	1
M_UAS	60	1		F_UAS	72	1		F_CB	84	1
M_UAS	60	1		F_UAS	72	1		F_CB	96	1
M_UAS	60	1		F_UAS	72	1		F_CB	96	1
M_UAS	60	1		F_UAS	72	1		F_CB	96	1
M_UAS	60	1		F_UAS	72	1		F_CB	96	1
M_UAS	60	1		F_UAS	72	1		F_CB	96	1
M_UAS	60	1		F_UAS	72	1		F_CB	96	1
M_UAS	60	1		F_UAS	72	1		F_CB	96	1
M_UAS	60	1		F_UAS	72	1		F_CB	96	1
M_UAS	60	1		F_UAS	72	1		F_CB	96	1
M_UAS	60	1		F_UAS	72	1		F_CB	96	1
M_UAS	60	1		F_UAS	72	1		F_CB	96	1
M_UAS	60	1		F_UAS	72	1		F_CB	96	1
M_UAS	60	1		F_UAS	72	1		F_CB	96	1
M_UAS	60	1		F_UAS	72	1		F_CB	96	1
M_UAS	60	1		F_UAS	72	1		F_CB	96	1
M_UAS	60	1		F_UAS	72	1		F_CB	96	1
M_UAS	60	1		F_UAS	72	1		F_CB	96	1
M_UAS	60	1		F_UAS	72	1		F_CB	96	1
M_UAS	60	1		F_UAS	72	1		F_CB	96	1
M_UAS	60	1		F_UAS	72	1		F_CB	96	1
M_UAS	60	1		F_UAS	72	1		F_CB	96	1
M_UAS	60	1		F_UAS	72	1		F_CB	96	1
M_UAS	60	1		F_UAS	72	1		F_CB	108	1
M_UAS	60	1		F_UAS	72	1		F_CB	108	1
M_UAS	60	1		F_UAS	72	1		F_CB	108	1
M_UAS	60	1		F_UAS	72	1		F_CB	108	1
M_UAS	60	1		F_UAS	72	1		F_CB	36	1
M_UAS	60	1		F_UAS	72	1		F_CB	48	1
M_UAS	60	1		F_UAS	72	1		F_CB	48	1
M_UAS	60	1		F_UAS	72	1		F_CB	48	1
M_UAS	60	1		F_UAS	72	1		F_CB	48	1
M_UAS	60	1		F_UAS	72	1		F_CB	48	1
M_UAS	60	1		F_UAS	72	1		F_CB	48	1
M_UAS	60	1		F_UAS	72	1		F_CB	48	1
M_UAS	60	1		F_UAS	72	1		F_CB	48	1
M_UAS	72	1		F_UAS	72	1		F_CB	48	1
M_UAS	72	1		F_UAS	72	1		F_CB	48	1
M_UAS	72	1		F_UAS	72	1		F_CB	48	1
M_UAS	36	1		F_UAS	84	1		F_CB	48	1
M_UAS	36	1		F_UAS	84	1		F_CB	60	1
M_UAS	36	1		F_UAS	84	1		F_CB	60	1
M_UAS	36	1		F_UAS	84	1		F_CB	60	1
M_UAS	36	1		F_UAS	84	1		F_CB	60	1
M_UAS	36	1		F_UAS	84	1		F_CB	60	1
M_UAS	36	1		F_UAS	84	1		F_CB	60	1
M_UAS	36	1		F_UAS	84	1		F_CB	60	1
M_UAS	36	1		F_UAS	84	1		F_CB	60	1
M_UAS	36	1		F_UAS	84	1		F_CB	72	1
M_UAS	36	1		F_UAS	84	1		F_CB	72	1
M_UAS	48	1		F_UAS	84	1		F_CB	72	1
M_UAS	48	1		F_UAS	84	1		F_CB	72	1
M_UAS	48	1		F_UAS	84	1		F_CB	72	1
M_UAS	48	1		F_UAS	84	1		F_CB	72	1
M_UAS	48	1		F_UAS	84	1		F_CB	72	1
M_UAS	48	1		F_UAS	84	1		F_CB	72	1
M_UAS	48	1		F_UAS	84	1		F_CB	72	1
M_UAS	48	1		F_UAS	84	1		F_CB	72	1
M_UAS	48	1		F_UAS	84	1		F_CB	72	1
M_UAS	48	1		F_UAS	84	1		F_CB	72	1
M_UAS	48	1		F_UAS	84	1		F_CB	72	1
M_UAS	48	1		F_UAS	84	1		F_CB	72	1
M_UAS	48	1		F_UAS	84	1		F_CB	72	1
M_UAS	48	1		F_UAS	84	1		F_CB	72	1
M_UAS	48	1		F_UAS	84	1		F_CB	72	1
M_UAS	48	1		F_UAS	84	1		F_CB	72	1
M_UAS	48	1		F_UAS	84	1		F_CB	72	1
M_UAS	48	1		F_UAS	84	1		F_CB	72	1
M_UAS	48	1		F_UAS	84	1		F_CB	72	1
M_UAS	48	1		F_UAS	84	1		F_CB	72	1
M_UAS	48	1		F_UAS	84	1		F_CB	72	1
M_UAS	48	1		F_UAS	84	1		F_CB	72	1
M_UAS	48	1		F_UAS	84	1		F_CB	72	1
M_UAS	48	1		F_UAS	84	1		F_CB	72	1
M_UAS	48	1		F_UAS	84	1		F_CB	72	1
M_UAS	48	1		F_UAS	84	1		F_CB	72	1
M_UAS	48	1		F_UAS	84	1		F_CB	72	1
M_UAS	48	1		F_UAS	84	1		F_CB	72	1
M_UAS	48	1		F_UAS	84	1		F_CB	72	1
M_UAS	48	1		F_UAS	84	1		F_CB	72	1
M_UAS	48	1		F_UAS	84	1		F_CB	72	1
M_UAS	48	1		F_UAS	84	1		F_CB	72	1
M_UAS	48	1		F_UAS	84	1		F_CB	72	1
M_UAS	48	1		F_UAS	84	1		F_CB	72	1
M_UAS	48	1		F_UAS	84	1		F_CB	72	1
M_UAS	48	1		F_UAS	84	1		F_CB	72	1
M_UAS	48	1		F_UAS	84	1		F_CB	72	1
M_UAS	48	1		F_UAS	84	1		F_CB	72	1
M_UAS	48	1		F_UAS	84	1		F_CB	72	1
M_UAS	48	1		F_UAS	84	1		F_CB	72	1
M_UAS	48	1		F_UAS	84	1		F_CB	72	1
M_UAS	48	1		F_UAS	84	1		F_CB	72	1
M_UAS	48	1		F_UAS	84	1		F_CB	72	1
M_UAS	48	1		F_UAS	84	1		F_CB	72	1
M_UAS	48	1		F_UAS	84	1		F_CB	72	1
M_UAS	48	1		F_UAS	84	1		F_CB	84	1
M_UAS	48	1		F_UAS	84	1		F_CB	84	1
M_UAS	48	1		F_UAS	84	1		F_CB	84	1
M_UAS	48	1		F_UAS	84	1		F_CB	84	1
M_UAS	48	1		F_UAS	84	1		F_CB	84	1
M_UAS	48	1		F_UAS	84	1		F_CB	84	1
M_UAS	48	1		F_UAS	84	1		F_CB	84	1
M_UAS	48	1		F_UAS	84	1		F_CB	84	1
M_UAS	48	1		F_UAS	96	1		F_CB	84	1
M_UAS	48	1		F_UAS	96	1		F_CB	84	1
M_UAS	48	1		F_UAS	96	1		F_CB	84	1
M_UAS	48	1		F_UAS	96	1		F_CB	84	1
M_UAS	48	1		F_UAS	96	1		F_CB	84	1
M_UAS	60	1		F_UAS	96	1		F_CB	84	1
M_UAS	60	1		F_UAS	96	1		F_CB	84	1
M_UAS	60	1		F_UAS	96	1		F_CB	84	1
M_UAS	60	1		F_UAS	96	1		F_CB	84	1
M_UAS	60	1		F_UAS	96	1		F_CB	84	1
M_UAS	60	1		F_UAS	96	1		F_CB	84	1
M_UAS	60	1		F_UAS	96	1		F_CB	84	1
M_UAS	60	1		F_UAS	96	1		F_CB	84	1
M_UAS	60	1		F_UAS	96	1		F_CB	84	1
M_UAS	60	1		F_UAS	96	1		F_CB	84	1
M_UAS	60	1		F_UAS	96	1		F_CB	84	1
M_UAS	60	1		F_UAS	96	1		F_CB	84	1
M_UAS	60	1		F_UAS	96	1		F_CB	84	1
M_UAS	60	1		F_UAS	96	1		F_CB	84	1
M_UAS	60	1		F_UAS	96	1		F_CB	84	1
M_UAS	60	1		F_UAS	96	1		F_CB	84	1
M_UAS	60	1		F_UAS	96	1		F_CB	96	1
M_UAS	60	1		F_UAS	96	1		F_CB	96	1
M_UAS	60	1		F_UAS	96	1		F_CB	96	1
M_UAS	60	1		F_UAS	96	1		F_CB	96	1
M_UAS	60	1		F_UAS	96	1		F_CB	96	1
M_UAS	60	1		F_UAS	96	1		F_CB	108	1
M_UAS	60	1		F_UAS	96	1		F_CB	108	1
M_UAS	60	1		F_UAS	96	1		F_CB	108	1
M_UAS	60	1		F_UAS	96	1		F_CB	108	1
M_UAS	60	1		F_UAS	96	1		M_CW	36	1
M_UAS	60	1		F_UAS	96	1		M_CW	48	1
M_UAS	60	1		F_UAS	96	1		M_CW	48	1
M_UAS	60	1		F_UAS	108	1		M_CW	48	1
M_UAS	60	1		F_UAS	108	1		M_CW	48	1
M_UAS	60	1		F_UAS	108	1		M_CW	48	1
M_UAS	60	1		F_UAS	120	1		M_CW	48	1
M_UAS	60	1		F_UAS	132	1		M_CW	48	1
M_UAS	60	1		F_UAS	48	1		M_CW	48	1
M_UAS	60	1		F_UAS	48	1		M_CW	48	1
M_UAS	60	1		F_UAS	60	1		M_CW	48	1
M_UAS	60	1		F_UAS	60	1		M_CW	48	1
M_UAS	60	1		F_UAS	60	1		M_CW	48	1
M_UAS	60	1		F_UAS	60	1		M_CW	48	1
M_UAS	60	1		F_UAS	60	1		M_CW	48	1
M_UAS	60	1		F_UAS	60	1		M_CW	48	1
M_UAS	60	1		F_UAS	60	1		M_CW	48	1
M_UAS	60	1		F_UAS	60	1		M_CW	48	1
M_UAS	60	1		F_UAS	60	1		M_CW	48	1
M_UAS	60	1		F_UAS	60	1		M_CW	48	1
M_UAS	60	1		F_UAS	60	1		M_CW	48	1
M_UAS	60	1		F_UAS	60	1		M_CW	48	1
M_UAS	60	1		F_UAS	60	1		M_CW	48	1
M_UAS	60	1		F_UAS	60	1		M_CW	48	1
M_UAS	60	1		F_UAS	60	1		M_CW	48	1
M_UAS	60	1		F_UAS	60	1		M_CW	48	1
M_UAS	60	1		F_UAS	60	1		M_CW	48	1
M_UAS	60	1		F_UAS	60	1		M_CW	48	1
M_UAS	60	1		F_UAS	60	1		M_CW	48	1
M_UAS	60	1		F_UAS	60	1		M_CW	48	1
M_UAS	60	1		F_UAS	60	1		M_CW	48	1
M_UAS	60	1		F_UAS	72	1		M_CW	48	1
M_UAS	60	1		F_UAS	72	1		M_CW	48	1
M_UAS	60	1		F_UAS	72	1		M_CW	48	1
M_UAS	60	1		F_UAS	72	1		M_CW	48	1
M_UAS	60	1		F_UAS	72	1		M_CW	48	1
M_UAS	60	1		F_UAS	72	1		M_CW	48	1
M_UAS	60	1		F_UAS	72	1		M_CW	48	1
M_UAS	60	1		F_UAS	72	1		M_CW	48	1
M_UAS	60	1		F_UAS	72	1		M_CW	48	1
M_UAS	60	1		F_UAS	72	1		M_CW	48	1
M_UAS	60	1		F_UAS	72	1		M_CW	48	1
M_UAS	60	1		F_UAS	72	1		M_CW	48	1
M_UAS	60	1		F_UAS	72	1		M_CW	48	1
M_UAS	60	1		F_UAS	72	1		M_CW	48	1
M_UAS	60	1		F_UAS	72	1		M_CW	60	1
M_UAS	60	1		F_UAS	72	1		M_CW	60	1
M_UAS	60	1		F_UAS	72	1		M_CW	60	1
M_UAS	60	1		F_UAS	72	1		M_CW	60	1
M_UAS	60	1		F_UAS	72	1		M_CW	60	1
M_UAS	60	1		F_UAS	72	1		M_CW	60	1
M_UAS	60	1		F_UAS	72	1		M_CW	60	1
M_UAS	60	1		F_UAS	72	1		M_CW	60	1
M_UAS	60	1		F_UAS	72	1		M_CW	60	1
M_UAS	60	1		F_UAS	72	1		M_CW	60	1
M_UAS	60	1		F_UAS	72	1		M_CW	60	1
M_UAS	60	1		F_UAS	72	1		M_CW	60	1
M_UAS	60	1		F_UAS	72	1		M_CW	60	1
M_UAS	60	1		F_UAS	72	1		M_CW	60	1
M_UAS	60	1		F_UAS	72	1		M_CW	60	1
M_UAS	60	1		F_UAS	72	1		M_CW	60	1
M_UAS	60	1		F_UAS	72	1		M_CW	60	1
M_UAS	60	1		F_UAS	72	1		M_CW	60	1
M_UAS	60	1		F_UAS	72	1		M_CW	60	1
M_UAS	60	1		F_UAS	72	1		M_CW	60	1
M_UAS	60	1		F_UAS	72	1		M_CW	60	1
M_UAS	60	1		F_UAS	72	1		M_CW	60	1
M_UAS	60	1		F_UAS	72	1		M_CW	60	1
M_UAS	60	1		F_UAS	72	1		M_CW	60	1
M_UAS	60	1		F_UAS	72	1		M_CW	60	1
M_UAS	60	1		F_UAS	72	1		M_CW	60	1
M_UAS	60	1		F_UAS	72	1		M_CW	60	1
M_UAS	60	1		F_UAS	72	1		M_CW	60	1
M_UAS	60	1		F_UAS	72	1		M_CW	60	1
M_UAS	60	1		F_UAS	72	1		M_CW	60	1
M_UAS	60	1		F_UAS	72	1		M_CW	60	1
M_UAS	60	1		F_UAS	72	1		M_CW	60	1
M_UAS	60	1		F_UAS	72	1		M_CW	60	1
M_UAS	60	1		F_UAS	72	1		M_CW	60	1
M_UAS	72	1		F_UAS	72	1		M_CW	60	1
M_UAS	72	1		F_UAS	72	1		M_CW	60	1
M_UAS	72	1		F_UAS	72	1		M_CW	60	1
M_UAS	72	1		F_UAS	72	1		M_CW	60	1
M_UAS	72	1		F_UAS	72	1		M_CW	60	1
M_UAS	72	1		F_UAS	72	1		M_CW	60	1
M_UAS	72	1		F_UAS	72	1		M_CW	60	1
M_UAS	72	1		F_UAS	72	1		M_CW	60	1
M_UAS	72	1		F_UAS	72	1		M_CW	60	1
M_UAS	72	1		F_UAS	72	1		M_CW	60	1
M_UAS	72	1		F_UAS	72	1		M_CW	60	1
M_UAS	72	1		F_UAS	72	1		M_CW	60	1
M_UAS	72	1		F_UAS	72	1		M_CW	60	1
M_UAS	72	1		F_UAS	72	1		M_CW	60	1
M_UAS	72	1		F_UAS	72	1		M_CW	60	1
M_UAS	72	1		F_UAS	72	1		M_CW	60	1
M_UAS	72	1		F_UAS	72	1		M_CW	60	1
M_UAS	72	1		F_UAS	72	1		M_CW	60	1
M_UAS	72	1		F_UAS	72	1		M_CW	60	1
M_UAS	72	1		F_UAS	84	1		M_CW	60	1
M_UAS	72	1		F_UAS	84	1		M_CW	60	1
M_UAS	72	1		F_UAS	84	1		M_CW	60	1
M_UAS	72	1		F_UAS	84	1		M_CW	60	1
M_UAS	72	1		F_UAS	84	1		M_CW	60	1
M_UAS	72	1		F_UAS	84	1		M_CW	60	1
M_UAS	72	1		F_UAS	84	1		M_CW	60	1
M_UAS	72	1		F_UAS	84	1		M_CW	60	1
M_UAS	72	1		F_UAS	84	1		M_CW	72	1
M_UAS	72	1		F_UAS	84	1		M_CW	72	1
M_UAS	72	1		F_UAS	84	1		M_CW	72	1
M_UAS	72	1		F_UAS	84	1		M_CW	72	1
M_UAS	72	1		F_UAS	84	1		M_CW	72	1
M_UAS	72	1		F_UAS	84	1		M_CW	72	1
M_UAS	72	1		F_UAS	84	1		M_CW	36	1
M_UAS	84	1		F_UAS	84	1		M_CW	36	1
M_UAS	84	1		F_UAS	84	1		M_CW	48	1
M_UAS	84	1		F_UAS	84	1		M_CW	48	1
M_bmm	60	1		F_UAS	84	1		M_CW	48	1
M_bmm	60	1		F_UAS	84	1		M_CW	48	1
M_bmm	60	1		F_UAS	84	1		M_CW	48	1
M_bmm	60	1		F_UAS	84	1		M_CW	48	1
M_bmm	60	1		F_UAS	84	1		M_CW	48	1
M_bmm	60	1		F_UAS	84	1		M_CW	48	1
M_bmm	60	1		F_UAS	84	1		M_CW	48	1
M_bmm	60	1		F_UAS	84	1		M_CW	48	1
M_bmm	60	1		F_UAS	84	1		M_CW	48	1
M_bmm	60	1		F_UAS	84	1		M_CW	48	1
M_bmm	60	1		F_UAS	84	1		M_CW	48	1
M_bmm	60	1		F_UAS	84	1		M_CW	48	1
M_bmm	60	1		F_UAS	84	1		M_CW	48	1
M_bmm	60	1		F_UAS	84	1		M_CW	48	1
M_bmm	60	1		F_UAS	84	1		M_CW	48	1
M_bmm	60	1		F_UAS	84	1		M_CW	48	1
M_bmm	60	1		F_UAS	84	1		M_CW	48	1
M_bmm	60	1		F_UAS	84	1		M_CW	48	1
M_bmm	60	1		F_UAS	84	1		M_CW	48	1
M_bmm	60	1		F_UAS	84	1		M_CW	48	1
M_bmm	60	1		F_UAS	84	1		M_CW	48	1
M_bmm	60	1		F_UAS	84	1		M_CW	48	1
M_bmm	60	1		F_UAS	84	1		M_CW	48	1
M_bmm	60	1		F_UAS	84	1		M_CW	48	1
M_bmm	60	1		F_UAS	84	1		M_CW	48	1
M_bmm	60	1		F_UAS	84	1		M_CW	48	1
M_bmm	60	1		F_UAS	84	1		M_CW	48	1
M_bmm	60	1		F_UAS	84	1		M_CW	48	1
M_bmm	60	1		F_UAS	84	1		M_CW	48	1
M_bmm	60	1		F_UAS	96	1		M_CW	48	1
M_bmm	60	1		F_UAS	96	1		M_CW	48	1
M_bmm	60	1		F_UAS	96	1		M_CW	48	1
M_bmm	60	1		F_UAS	96	1		M_CW	48	1
M_bmm	60	1		F_UAS	96	1		M_CW	48	1
M_bmm	72	1		F_UAS	96	1		M_CW	48	1
M_bmm	72	1		F_UAS	96	1		M_CW	48	1
M_bmm	72	1		F_UAS	96	1		M_CW	48	1
M_bmm	72	1		F_UAS	96	1		M_CW	48	1
M_bmm	72	1		F_UAS	96	1		M_CW	48	1
M_bmm	72	1		F_UAS	96	1		M_CW	48	1
M_bmm	72	1		F_UAS	96	1		M_CW	48	1
M_bmm	72	1		F_UAS	96	1		M_CW	48	1
M_bmm	72	1		F_UAS	96	1		M_CW	48	1
M_bmm	72	1		F_UAS	96	1		M_CW	48	1
M_bmm	72	1		F_UAS	96	1		M_CW	48	1
M_bmm	72	1		F_UAS	96	1		M_CW	48	1
M_bmm	72	1		F_UAS	96	1		M_CW	48	1
M_bmm	72	1		F_UAS	96	1		M_CW	48	1
M_bmm	72	1		F_UAS	96	1		M_CW	48	1
M_bmm	72	1		F_UAS	96	1		M_CW	48	1
M_bmm	72	1		F_UAS	96	1		M_CW	48	1
M_bmm	72	1		F_UAS	96	1		M_CW	48	1
M_bmm	72	1		F_UAS	96	1		M_CW	48	1
M_bmm	72	1		F_UAS	96	1		M_CW	48	1
M_bmm	72	1		F_UAS	96	1		M_CW	48	1
M_bmm	72	1		F_UAS	96	1		M_CW	48	1
M_bmm	72	1		F_UAS	96	1		M_CW	48	1
M_bmm	72	1		F_UAS	96	1		M_CW	48	1
M_bmm	72	1		F_UAS	96	1		M_CW	48	1
M_bmm	72	1		F_UAS	96	1		M_CW	60	1
M_bmm	72	1		F_UAS	96	1		M_CW	60	1
M_bmm	72	1		F_UAS	96	1		M_CW	60	1
M_bmm	72	1		F_UAS	96	1		M_CW	60	1
M_bmm	72	1		F_UAS	96	1		M_CW	60	1
M_bmm	72	1		F_UAS	96	1		M_CW	60	1
M_bmm	72	1		F_UAS	96	1		M_CW	60	1
M_bmm	72	1		F_UAS	96	1		M_CW	60	1
M_bmm	72	1		F_UAS	96	1		M_CW	60	1
M_bmm	72	1		F_UAS	96	1		M_CW	60	1
M_bmm	72	1		F_UAS	96	1		M_CW	60	1
M_bmm	72	1		F_UAS	108	1		M_CW	60	1
M_bmm	72	1		F_UAS	108	1		M_CW	60	1
M_bmm	72	1		F_UAS	108	1		M_CW	60	1
M_bmm	72	1		F_UAS	120	1		M_CW	60	1
M_bmm	72	1		F_UAS	120	1		M_CW	60	1
M_bmm	72	1		F_bmm	36	1		M_CW	60	1
M_bmm	72	1		F_bmm	48	1		M_CW	60	1
M_bmm	72	1		F_bmm	48	1		M_CW	60	1
M_bmm	72	1		F_bmm	48	1		M_CW	60	1
M_bmm	72	1		F_bmm	48	1		M_CW	60	1
M_bmm	72	1		F_bmm	48	1		M_CW	60	1
M_bmm	72	1		F_bmm	48	1		M_CW	60	1
M_bmm	72	1		F_bmm	48	1		M_CW	60	1
M_bmm	72	1		F_bmm	60	1		M_CW	60	1
M_bmm	72	1		F_bmm	60	1		M_CW	60	1
M_bmm	72	1		F_bmm	60	1		M_CW	60	1
M_bmm	72	1		F_bmm	60	1		M_CW	60	1
M_bmm	72	1		F_bmm	60	1		M_CW	60	1
M_bmm	72	1		F_bmm	60	1		M_CW	60	1
M_bmm	72	1		F_bmm	60	1		M_CW	60	1
M_bmm	72	1		F_bmm	60	1		M_CW	60	1
M_bmm	72	1		F_bmm	60	1		M_CW	60	1
M_bmm	72	1		F_bmm	60	1		M_CW	60	1
M_bmm	72	1		F_bmm	60	1		M_CW	60	1
M_bmm	72	1		F_bmm	60	1		M_CW	60	1
M_bmm	72	1		F_bmm	60	1		M_CW	60	1
M_bmm	72	1		F_bmm	60	1		M_CW	60	1
M_bmm	72	1		F_bmm	60	1		M_CW	60	1
M_bmm	72	1		F_bmm	60	1		M_CW	60	1
M_bmm	72	1		F_bmm	60	1		M_CW	60	1
M_bmm	72	1		F_bmm	60	1		M_CW	72	1
M_bmm	72	1		F_bmm	60	1		M_CW	72	1
M_bmm	72	1		F_bmm	60	1		M_CW	72	1
M_bmm	72	1		F_bmm	60	1		M_CW	72	1
M_bmm	72	1		F_bmm	60	1		M_WB	36	1
M_bmm	72	1		F_bmm	60	1		M_WB	48	1
M_bmm	72	1		F_bmm	60	1		M_WB	48	1
M_bmm	72	1		F_bmm	60	1		M_WB	48	1
M_bmm	72	1		F_bmm	60	1		M_WB	48	1
M_bmm	72	1		F_bmm	60	1		M_WB	48	1
M_bmm	72	1		F_bmm	60	1		M_WB	48	1
M_bmm	72	1		F_bmm	60	1		M_WB	48	1
M_bmm	72	1		F_bmm	60	1		M_WB	48	1
M_bmm	72	1		F_bmm	60	1		M_WB	48	1
M_bmm	72	1		F_bmm	60	1		M_WB	48	1
M_bmm	72	1		F_bmm	60	1		M_WB	48	1
M_bmm	72	1		F_bmm	60	1		M_WB	48	1
M_bmm	72	1		F_bmm	60	1		M_WB	48	1
M_bmm	72	1		F_bmm	60	1		M_WB	48	1
M_bmm	72	1		F_bmm	60	1		M_WB	48	1
M_bmm	72	1		F_bmm	60	1		M_WB	48	1
M_bmm	72	1		F_bmm	60	1		M_WB	48	1
M_bmm	72	1		F_bmm	72	1		M_WB	48	1
M_bmm	72	1		F_bmm	72	1		M_WB	48	1
M_bmm	72	1		F_bmm	72	1		M_WB	48	1
M_bmm	72	1		F_bmm	72	1		M_WB	48	1
M_bmm	72	1		F_bmm	72	1		M_WB	48	1
M_bmm	72	1		F_bmm	72	1		M_WB	48	1
M_bmm	72	1		F_bmm	72	1		M_WB	48	1
M_bmm	72	1		F_bmm	72	1		M_WB	48	1
M_bmm	72	1		F_bmm	72	1		M_WB	48	1
M_bmm	72	1		F_bmm	72	1		M_WB	48	1
M_bmm	72	1		F_bmm	72	1		M_WB	60	1
M_bmm	72	1		F_bmm	72	1		M_WB	60	1
M_bmm	72	1		F_bmm	72	1		M_WB	60	1
M_bmm	72	1		F_bmm	72	1		M_WB	60	1
M_bmm	72	1		F_bmm	72	1		M_WB	60	1
M_bmm	72	1		F_bmm	72	1		M_WB	60	1
M_bmm	72	1		F_bmm	72	1		M_WB	60	1
M_bmm	72	1		F_bmm	72	1		M_WB	60	1
M_bmm	72	1		F_bmm	72	1		M_WB	60	1
M_bmm	72	1		F_bmm	72	1		M_WB	60	1
M_bmm	72	1		F_bmm	72	1		M_WB	60	1
M_bmm	72	1		F_bmm	72	1		M_WB	60	1
M_bmm	72	1		F_bmm	72	1		M_WB	60	1
M_bmm	72	1		F_bmm	72	1		M_WB	60	1
M_bmm	72	1		F_bmm	72	1		M_WB	60	1
M_bmm	72	1		F_bmm	72	1		M_WB	60	1
M_bmm	72	1		F_bmm	72	1		M_WB	60	1
M_bmm	72	1		F_bmm	72	1		M_WB	60	1
M_bmm	72	1		F_bmm	72	1		M_WB	60	1
M_bmm	72	1		F_bmm	72	1		M_WB	60	1
M_bmm	72	1		F_bmm	72	1		M_WB	60	1
M_bmm	72	1		F_bmm	72	1		M_WB	60	1
M_bmm	72	1		F_bmm	72	1		M_WB	60	1
M_bmm	72	1		F_bmm	72	1		M_WB	60	1
M_bmm	72	1		F_bmm	72	1		M_WB	60	1
M_bmm	72	1		F_bmm	72	1		M_WB	60	1
M_bmm	72	1		F_bmm	72	1		M_WB	60	1
M_bmm	72	1		F_bmm	72	1		M_WB	60	1
M_bmm	72	1		F_bmm	72	1		M_WB	60	1
M_bmm	72	1		F_bmm	72	1		M_WB	60	1
M_bmm	72	1		F_bmm	72	1		M_WB	60	1
M_bmm	72	1		F_bmm	72	1		M_WB	60	1
M_bmm	72	1		F_bmm	72	1		M_WB	60	1
M_bmm	72	1		F_bmm	72	1		M_WB	60	1
M_bmm	72	1		F_bmm	72	1		M_WB	60	1
M_bmm	72	1		F_bmm	72	1		M_WB	60	1
M_bmm	72	1		F_bmm	72	1		M_WB	60	1
M_bmm	72	1		F_bmm	72	1		M_WB	60	1
M_bmm	72	1		F_bmm	72	1		M_WB	60	1
M_bmm	72	1		F_bmm	72	1		M_WB	60	1
M_bmm	72	1		F_bmm	72	1		M_WB	60	1
M_bmm	72	1		F_bmm	72	1		M_WB	60	1
M_bmm	72	1		F_bmm	72	1		M_WB	60	1
M_bmm	72	1		F_bmm	72	1		M_WB	60	1
M_bmm	72	1		F_bmm	72	1		M_WB	60	1
M_bmm	72	1		F_bmm	72	1		M_WB	60	1
M_bmm	72	1		F_bmm	72	1		M_WB	60	1
M_bmm	72	1		F_bmm	72	1		M_WB	60	1
M_bmm	72	1		F_bmm	72	1		M_WB	60	1
M_bmm	72	1		F_bmm	72	1		M_WB	60	1
M_bmm	72	1		F_bmm	72	1		M_WB	60	1
M_bmm	72	1		F_bmm	72	1		M_WB	60	1
M_bmm	72	1		F_bmm	72	1		M_WB	60	1
M_bmm	72	1		F_bmm	72	1		M_WB	60	1
M_bmm	72	1		F_bmm	72	1		M_WB	60	1
M_bmm	72	1		F_bmm	72	1		M_WB	60	1
M_bmm	72	1		F_bmm	72	1		M_WB	60	1
M_bmm	72	1		F_bmm	72	1		M_WB	60	1
M_bmm	72	1		F_bmm	72	1		M_WB	60	1
M_bmm	72	1		F_bmm	72	1		M_WB	60	1
M_bmm	72	1		F_bmm	72	1		M_WB	60	1
M_bmm	72	1		F_bmm	72	1		M_WB	60	1
M_bmm	72	1		F_bmm	72	1		M_WB	60	1
M_bmm	72	1		F_bmm	72	1		M_WB	60	1
M_bmm	72	1		F_bmm	72	1		M_WB	60	1
M_bmm	72	1		F_bmm	72	1		M_WB	60	1
M_bmm	72	1		F_bmm	72	1		M_WB	60	1
M_bmm	72	1		F_bmm	72	1		M_WB	60	1
M_bmm	72	1		F_bmm	72	1		M_WB	60	1
M_bmm	72	1		F_bmm	72	1		M_WB	60	1
M_bmm	72	1		F_bmm	72	1		M_WB	60	1
M_bmm	72	1		F_bmm	72	1		M_WB	60	1
M_bmm	72	1		F_bmm	72	1		M_WB	60	1
M_bmm	72	1		F_bmm	72	1		M_WB	60	1
M_bmm	72	1		F_bmm	72	1		M_WB	72	1
M_bmm	72	1		F_bmm	72	1		M_WB	72	1
M_bmm	72	1		F_bmm	72	1		M_WB	72	1
M_bmm	72	1		F_bmm	72	1		M_WB	72	1
M_bmm	72	1		F_bmm	72	1		M_WB	72	1
M_bmm	72	1		F_bmm	72	1		M_WB	72	1
M_bmm	72	1		F_bmm	72	1		M_WB	72	1
M_bmm	72	1		F_bmm	72	1		M_WB	72	1
M_bmm	84	1		F_bmm	72	1		M_WB	72	1
M_bmm	84	1		F_bmm	72	1		M_WB	72	1
M_bmm	84	1		F_bmm	72	1		M_WB	72	1
M_bmm	84	1		F_bmm	72	1		M_WB	72	1
M_bmm	84	1		F_bmm	72	1		M_WB	72	1
M_bmm	84	1		F_bmm	72	1		M_WB	72	1
M_bmm	84	1		F_bmm	72	1		M_WB	84	1
M_bmm	84	1		F_bmm	72	1		M_WB	84	1
M_bmm	84	1		F_bmm	72	1		M_WB	36	1
M_bmm	84	1		F_bmm	72	1		M_WB	36	1
M_bmm	84	1		F_bmm	72	1		M_WB	48	1
M_bmm	84	1		F_bmm	72	1		M_WB	48	1
M_bmm	84	1		F_bmm	72	1		M_WB	48	1
M_bmm	84	1		F_bmm	72	1		M_WB	48	1
M_bmm	84	1		F_bmm	72	1		M_WB	48	1
M_bmm	84	1		F_bmm	72	1		M_WB	48	1
M_bmm	84	1		F_bmm	72	1		M_WB	48	1
M_bmm	84	1		F_bmm	72	1		M_WB	48	1
M_bmm	84	1		F_bmm	72	1		M_WB	48	1
M_bmm	84	1		F_bmm	72	1		M_WB	48	1
M_bmm	84	1		F_bmm	72	1		M_WB	48	1
M_bmm	84	1		F_bmm	72	1		M_WB	48	1
M_bmm	84	1		F_bmm	72	1		M_WB	48	1
M_bmm	84	1		F_bmm	72	1		M_WB	48	1
M_bmm	84	1		F_bmm	72	1		M_WB	48	1
M_bmm	84	1		F_bmm	72	1		M_WB	48	1
M_bmm	84	1		F_bmm	72	1		M_WB	48	1
M_bmm	84	1		F_bmm	72	1		M_WB	48	1
M_bmm	84	1		F_bmm	72	1		M_WB	48	1
M_bmm	84	1		F_bmm	72	1		M_WB	48	1
M_bmm	84	1		F_bmm	84	1		M_WB	48	1
M_bmm	84	1		F_bmm	84	1		M_WB	48	1
M_bmm	84	1		F_bmm	84	1		M_WB	48	1
M_bmm	84	1		F_bmm	84	1		M_WB	48	1
M_bmm	84	1		F_bmm	84	1		M_WB	48	1
M_bmm	84	1		F_bmm	84	1		M_WB	48	1
M_bmm	84	1		F_bmm	84	1		M_WB	48	1
M_bmm	84	1		F_bmm	84	1		M_WB	48	1
M_bmm	84	1		F_bmm	84	1		M_WB	48	1
M_bmm	84	1		F_bmm	84	1		M_WB	48	1
M_bmm	84	1		F_bmm	84	1		M_WB	48	1
M_bmm	84	1		F_bmm	84	1		M_WB	48	1
M_bmm	84	1		F_bmm	84	1		M_WB	48	1
M_bmm	84	1		F_bmm	84	1		M_WB	48	1
M_bmm	84	1		F_bmm	84	1		M_WB	48	1
M_bmm	84	1		F_bmm	84	1		M_WB	48	1
M_bmm	84	1		F_bmm	84	1		M_WB	48	1
M_bmm	84	1		F_bmm	84	1		M_WB	48	1
M_bmm	84	1		F_bmm	84	1		M_WB	48	1
M_bmm	84	1		F_bmm	84	1		M_WB	48	1
M_bmm	84	1		F_bmm	84	1		M_WB	48	1
M_bmm	84	1		F_bmm	84	1		M_WB	48	1
M_bmm	84	1		F_bmm	84	1		M_WB	48	1
M_bmm	84	1		F_bmm	84	1		M_WB	48	1
M_bmm	84	1		F_bmm	84	1		M_WB	48	1
M_bmm	84	1		F_bmm	84	1		M_WB	48	1
M_bmm	84	1		F_bmm	84	1		M_WB	48	1
M_bmm	96	1		F_bmm	84	1		M_WB	48	1
M_bmm	96	1		F_bmm	84	1		M_WB	48	1
M_bmm	108	1		F_bmm	84	1		M_WB	48	1
M_bmm	36	1		F_bmm	84	1		M_WB	48	1
M_bmm	48	1		F_bmm	84	1		M_WB	48	1
M_bmm	48	1		F_bmm	84	1		M_WB	48	1
M_bmm	48	1		F_bmm	84	1		M_WB	48	1
M_bmm	48	1		F_bmm	84	1		M_WB	48	1
M_bmm	48	1		F_bmm	84	1		M_WB	48	1
M_bmm	60	1		F_bmm	84	1		M_WB	48	1
M_bmm	60	1		F_bmm	84	1		M_WB	48	1
M_bmm	60	1		F_bmm	84	1		M_WB	48	1
M_bmm	60	1		F_bmm	84	1		M_WB	60	1
M_bmm	60	1		F_bmm	84	1		M_WB	60	1
M_bmm	60	1		F_bmm	84	1		M_WB	60	1
M_bmm	60	1		F_bmm	84	1		M_WB	60	1
M_bmm	60	1		F_bmm	84	1		M_WB	60	1
M_bmm	60	1		F_bmm	84	1		M_WB	60	1
M_bmm	60	1		F_bmm	84	1		M_WB	60	1
M_bmm	60	1		F_bmm	84	1		M_WB	60	1
M_bmm	60	1		F_bmm	84	1		M_WB	60	1
M_bmm	60	1		F_bmm	84	1		M_WB	60	1
M_bmm	60	1		F_bmm	84	1		M_WB	60	1
M_bmm	60	1		F_bmm	84	1		M_WB	60	1
M_bmm	60	1		F_bmm	84	1		M_WB	60	1
M_bmm	60	1		F_bmm	84	1		M_WB	60	1
M_bmm	60	1		F_bmm	84	1		M_WB	60	1
M_bmm	60	1		F_bmm	84	1		M_WB	60	1
M_bmm	60	1		F_bmm	84	1		M_WB	60	1
M_bmm	60	1		F_bmm	84	1		M_WB	60	1
M_bmm	60	1		F_bmm	84	1		M_WB	60	1
M_bmm	60	1		F_bmm	84	1		M_WB	60	1
M_bmm	60	1		F_bmm	84	1		M_WB	60	1
M_bmm	60	1		F_bmm	84	1		M_WB	60	1
M_bmm	60	1		F_bmm	84	1		M_WB	60	1
M_bmm	60	1		F_bmm	84	1		M_WB	60	1
M_bmm	60	1		F_bmm	84	1		M_WB	60	1
M_bmm	60	1		F_bmm	84	1		M_WB	60	1
M_bmm	60	1		F_bmm	84	1		M_WB	60	1
M_bmm	60	1		F_bmm	84	1		M_WB	60	1
M_bmm	60	1		F_bmm	84	1		M_WB	60	1
M_bmm	60	1		F_bmm	84	1		M_WB	60	1
M_bmm	60	1		F_bmm	84	1		M_WB	60	1
M_bmm	60	1		F_bmm	84	1		M_WB	60	1
M_bmm	60	1		F_bmm	84	1		M_WB	60	1
M_bmm	60	1		F_bmm	84	1		M_WB	60	1
M_bmm	60	1		F_bmm	84	1		M_WB	60	1
M_bmm	60	1		F_bmm	84	1		M_WB	60	1
M_bmm	60	1		F_bmm	84	1		M_WB	60	1
M_bmm	60	1		F_bmm	84	1		M_WB	60	1
M_bmm	60	1		F_bmm	84	1		M_WB	60	1
M_bmm	60	1		F_bmm	84	1		M_WB	60	1
M_bmm	60	1		F_bmm	84	1		M_WB	60	1
M_bmm	72	1		F_bmm	84	1		M_WB	60	1
M_bmm	72	1		F_bmm	84	1		M_WB	60	1
M_bmm	72	1		F_bmm	84	1		M_WB	60	1
M_bmm	72	1		F_bmm	84	1		M_WB	60	1
M_bmm	72	1		F_bmm	84	1		M_WB	72	1
M_bmm	72	1		F_bmm	84	1		M_CB	36	1
M_bmm	72	1		F_bmm	84	1		M_CB	48	1
M_bmm	72	1		F_bmm	84	1		M_CB	48	1
M_bmm	72	1		F_bmm	84	1		M_CB	60	1
M_bmm	72	1		F_bmm	84	1		M_CB	60	1
M_bmm	72	1		F_bmm	84	1		M_CB	60	1
M_bmm	72	1		F_bmm	96	1		M_CB	72	1
M_bmm	72	1		F_bmm	96	1		M_CB	72	1
M_bmm	72	1		F_bmm	96	1		M_CB	72	1
M_bmm	72	1		F_bmm	96	1		M_CB	72	1
M_bmm	72	1		F_bmm	96	1		M_CB	72	1
M_bmm	72	1		F_bmm	96	1		M_CB	72	1
M_bmm	72	1		F_bmm	96	1		M_CB	72	1
M_bmm	72	1		F_bmm	96	1		M_CB	72	1
M_bmm	72	1		F_bmm	96	1		M_CB	72	1
M_bmm	72	1		F_bmm	96	1		M_CB	72	1
M_bmm	72	1		F_bmm	96	1		M_CB	72	1
M_bmm	72	1		F_bmm	96	1		M_CB	72	1
M_bmm	72	1		F_bmm	96	1		M_CB	72	1
M_bmm	72	1		F_bmm	96	1		M_CB	72	1
M_bmm	72	1		F_bmm	96	1		M_CB	72	1
M_bmm	72	1		F_bmm	96	1		M_CB	72	1
M_bmm	72	1		F_bmm	108	1		M_CB	72	1
M_bmm	72	1		F_bmm	108	1		M_CB	72	1
M_bmm	72	1		F_bmm	108	1		M_CB	72	1
M_bmm	72	1		F_bmm	108	1		M_CB	72	1
M_bmm	72	1		F_bmm	108	1		M_CB	72	1
M_bmm	72	1		F_bmm	108	1		M_CB	84	1
M_bmm	72	1		F_bmm	108	1		M_CB	84	1
M_bmm	72	1		F_bmm	108	1		M_CB	84	1
M_bmm	72	1		F_bmm	108	1		M_CB	84	1
M_bmm	72	1		F_bmm	36	1		M_CB	84	1
M_bmm	72	1		F_bmm	36	1		M_CB	84	1
M_bmm	72	1		F_bmm	36	1		M_CB	84	1
M_bmm	72	1		F_bmm	48	1		M_CB	84	1
M_bmm	72	1		F_bmm	48	1		M_CB	84	1
M_bmm	72	1		F_bmm	48	1		M_CB	84	1
M_bmm	72	1		F_bmm	48	1		M_CB	84	1
M_bmm	72	1		F_bmm	48	1		M_CB	84	1
M_bmm	72	1		F_bmm	48	1		M_CB	84	1
M_bmm	72	1		F_bmm	48	1		M_CB	84	1
M_bmm	72	1		F_bmm	48	1		M_CB	84	1
M_bmm	72	1		F_bmm	48	1		M_CB	84	1
M_bmm	72	1		F_bmm	48	1		M_CB	84	1
M_bmm	72	1		F_bmm	48	1		M_CB	84	1
M_bmm	72	1		F_bmm	48	1		M_CB	84	1
M_bmm	72	1		F_bmm	48	1		M_CB	84	1
M_bmm	72	1		F_bmm	48	1		M_CB	84	1
M_bmm	72	1		F_bmm	48	1		M_CB	84	1
M_bmm	72	1		F_bmm	48	1		M_CB	84	1
M_bmm	72	1		F_bmm	48	1		M_CB	84	1
M_bmm	72	1		F_bmm	60	1		M_CB	84	1
M_bmm	72	1		F_bmm	60	1		M_CB	84	1
M_bmm	72	1		F_bmm	60	1		M_CB	84	1
M_bmm	72	1		F_bmm	60	1		M_CB	84	1
M_bmm	72	1		F_bmm	60	1		M_CB	84	1
M_bmm	72	1		F_bmm	60	1		M_CB	84	1
M_bmm	72	1		F_bmm	60	1		M_CB	84	1
M_bmm	72	1		F_bmm	60	1		M_CB	84	1
M_bmm	72	1		F_bmm	60	1		M_CB	84	1
M_bmm	72	1		F_bmm	60	1		M_CB	84	1
M_bmm	72	1		F_bmm	60	1		M_CB	84	1
M_bmm	72	1		F_bmm	60	1		M_CB	84	1
M_bmm	72	1		F_bmm	60	1		M_CB	84	1
M_bmm	72	1		F_bmm	60	1		M_CB	84	1
M_bmm	72	1		F_bmm	60	1		M_CB	84	1
M_bmm	72	1		F_bmm	60	1		M_CB	84	1
M_bmm	72	1		F_bmm	60	1		M_CB	84	1
M_bmm	72	1		F_bmm	60	1		M_CB	84	1
M_bmm	72	1		F_bmm	60	1		M_CB	84	1
M_bmm	72	1		F_bmm	60	1		M_CB	84	1
M_bmm	72	1		F_bmm	60	1		M_CB	84	1
M_bmm	72	1		F_bmm	60	1		M_CB	84	1
M_bmm	72	1		F_bmm	60	1		M_CB	84	1
M_bmm	72	1		F_bmm	60	1		M_CB	84	1
M_bmm	72	1		F_bmm	60	1		M_CB	84	1
M_bmm	72	1		F_bmm	60	1		M_CB	84	1
M_bmm	72	1		F_bmm	60	1		M_CB	84	1
M_bmm	72	1		F_bmm	60	1		M_CB	84	1
M_bmm	72	1		F_bmm	60	1		M_CB	84	1
M_bmm	72	1		F_bmm	60	1		M_CB	84	1
M_bmm	72	1		F_bmm	60	1		M_CB	84	1
M_bmm	72	1		F_bmm	60	1		M_CB	84	1
M_bmm	72	1		F_bmm	60	1		M_CB	84	1
M_bmm	72	1		F_bmm	60	1		M_CB	84	1
M_bmm	72	1		F_bmm	60	1		M_CB	84	1
M_bmm	72	1		F_bmm	60	1		M_CB	84	1
M_bmm	72	1		F_bmm	60	1		M_CB	84	1
M_bmm	72	1		F_bmm	60	1		M_CB	84	1
M_bmm	72	1		F_bmm	60	1		M_CB	84	1
M_bmm	72	1		F_bmm	60	1		M_CB	84	1
M_bmm	84	1		F_bmm	60	1		M_CB	84	1
M_bmm	84	1		F_bmm	60	1		M_CB	96	1
M_bmm	84	1		F_bmm	60	1		M_CB	96	1
M_bmm	84	1		F_bmm	60	1		M_CB	96	1
M_bmm	84	1		F_bmm	60	1		M_CB	96	1
M_bmm	84	1		F_bmm	60	1		M_CB	96	1
M_bmm	84	1		F_bmm	60	1		M_CB	96	1
M_bmm	84	1		F_bmm	60	1		M_CB	96	1
M_bmm	84	1		F_bmm	60	1		M_CB	96	1
M_bmm	84	1		F_bmm	60	1		M_CB	96	1
M_bmm	84	1		F_bmm	60	1		M_CB	96	1
M_bmm	84	1		F_bmm	60	1		M_CB	96	1
M_bmm	84	1		F_bmm	60	1		M_CB	96	1
M_bmm	84	1		F_bmm	60	1		M_CB	96	1
M_bmm	84	1		F_bmm	60	1		M_CB	96	1
M_bmm	84	1		F_bmm	60	1		M_CB	60	1
M_bmm	84	1		F_bmm	60	1		M_CB	60	1
M_bmm	84	1		F_bmm	60	1		M_CB	60	1
M_bmm	84	1		F_bmm	60	1		M_CB	72	1
M_bmm	84	1		F_bmm	60	1		M_CB	72	1
M_bmm	84	1		F_bmm	60	1		M_CB	72	1
M_bmm	84	1		F_bmm	60	1		M_CB	72	1
M_bmm	84	1		F_bmm	60	1		M_CB	72	1
M_bmm	84	1		F_bmm	60	1		M_CB	72	1
M_bmm	84	1		F_bmm	60	1		M_CB	72	1
M_bmm	84	1		F_bmm	60	1		M_CB	72	1
M_bmm	84	1		F_bmm	60	1		M_CB	72	1
M_bmm	84	1		F_bmm	60	1		M_CB	72	1
M_bmm	84	1		F_bmm	60	1		M_CB	72	1
M_bmm	84	1		F_bmm	60	1		M_CB	72	1
M_bmm	84	1		F_bmm	60	1		M_CB	72	1
M_bmm	84	1		F_bmm	60	1		M_CB	72	1
M_bmm	84	1		F_bmm	60	1		M_CB	72	1
M_bmm	84	1		F_bmm	60	1		M_CB	72	1
M_bmm	84	1		F_bmm	60	1		M_CB	72	1
M_bmm	84	1		F_bmm	60	1		M_CB	72	1
M_bmm	84	1		F_bmm	60	1		M_CB	72	1
M_bmm	84	1		F_bmm	60	1		M_CB	72	1
M_bmm	84	1		F_bmm	60	1		M_CB	72	1
M_bmm	84	1		F_bmm	60	1		M_CB	72	1
M_bmm	96	1		F_bmm	60	1		M_CB	72	1
M_bmm	96	1		F_bmm	72	1		M_CB	72	1
				F_bmm	72	1		M_CB	72	1
				F_bmm	72	1		M_CB	72	1
				F_bmm	72	1		M_CB	72	1
				F_bmm	72	1		M_CB	72	1
				F_bmm	72	1		M_CB	72	1
				F_bmm	72	1		M_CB	72	1
				F_bmm	72	1		M_CB	72	1
				F_bmm	72	1		M_CB	72	1
				F_bmm	72	1		M_CB	72	1
				F_bmm	72	1		M_CB	72	1
				F_bmm	72	1		M_CB	72	1
				F_bmm	72	1		M_CB	72	1
				F_bmm	72	1		M_CB	72	1
				F_bmm	72	1		M_CB	72	1
				F_bmm	72	1		M_CB	72	1
				F_bmm	72	1		M_CB	72	1
				F_bmm	72	1		M_CB	72	1
				F_bmm	72	1		M_CB	72	1
				F_bmm	72	1		M_CB	72	1
				F_bmm	72	1		M_CB	72	1
				F_bmm	72	1		M_CB	72	1
				F_bmm	72	1		M_CB	72	1
				F_bmm	72	1		M_CB	72	1
				F_bmm	72	1		M_CB	72	1
				F_bmm	72	1		M_CB	72	1
				F_bmm	72	1		M_CB	72	1
				F_bmm	72	1		M_CB	72	1
				F_bmm	72	1		M_CB	72	1
				F_bmm	72	1		M_CB	72	1
				F_bmm	72	1		M_CB	72	1
				F_bmm	72	1		M_CB	72	1
				F_bmm	72	1		M_CB	72	1
				F_bmm	72	1		M_CB	72	1
				F_bmm	72	1		M_CB	72	1
				F_bmm	72	1		M_CB	72	1
				F_bmm	72	1		M_CB	72	1
				F_bmm	72	1		M_CB	72	1
				F_bmm	72	1		M_CB	72	1
				F_bmm	72	1		M_CB	72	1
				F_bmm	72	1		M_CB	72	1
				F_bmm	72	1		M_CB	72	1
				F_bmm	72	1		M_CB	72	1
				F_bmm	72	1		M_CB	72	1
				F_bmm	72	1		M_CB	72	1
				F_bmm	72	1		M_CB	72	1
				F_bmm	72	1		M_CB	72	1
				F_bmm	72	1		M_CB	84	1
				F_bmm	72	1		M_CB	84	1
				F_bmm	72	1		M_CB	84	1
				F_bmm	72	1		M_CB	84	1
				F_bmm	72	1		M_CB	84	1
				F_bmm	72	1		M_CB	84	1
				F_bmm	72	1		M_CB	84	1
				F_bmm	72	1		M_CB	84	1
				F_bmm	72	1		M_CB	84	1
				F_bmm	72	1		M_CB	84	1
				F_bmm	72	1		M_CB	84	1
				F_bmm	72	1		M_CB	84	1
				F_bmm	84	1		M_CB	84	1
				F_bmm	84	1		M_CB	84	1
				F_bmm	84	1		M_CB	84	1
				F_bmm	84	1		M_CB	84	1
				F_bmm	84	1		M_CB	84	1
				F_bmm	84	1		M_CB	84	1
				F_bmm	84	1		M_CB	84	1
				F_bmm	84	1		M_CB	84	1
				F_bmm	84	1		M_CB	84	1
				F_bmm	84	1		M_CB	84	1
				F_bmm	84	1		M_CB	84	1
				F_bmm	84	1		M_CB	84	1
				F_bmm	84	1		M_CB	84	1
				F_bmm	84	1		M_CB	84	1
				F_bmm	84	1		M_CB	84	1
				F_bmm	84	1		M_CB	84	1
				F_bmm	84	1		M_CB	84	1
				F_bmm	84	1		M_CB	84	1
				F_bmm	84	1		M_CB	84	1
				F_bmm	84	1		M_CB	96	1
				F_bmm	84	1		M_CB	96	1
				F_bmm	84	1
				F_bmm	84	1
				F_bmm	84	1
				F_bmm	84	1
				F_bmm	84	1
				F_bmm	84	1
				F_bmm	84	1
				F_bmm	84	1
				F_bmm	84	1
				F_bmm	84	1
				F_bmm	84	1
				F_bmm	84	1
				F_bmm	84	1
				F_bmm	84	1
				F_bmm	84	1
				F_bmm	84	1
				F_bmm	96	1
				F_bmm	96	1
				F_bmm	96	1
				F_bmm	96	1
				F_bmm	96	1
				F_bmm	96	1
				F_bmm	96	1
				F_bmm	96	1
				F_bmm	96	1
				F_bmm	96	1
				F_bmm	96	1
				F_bmm	96	1
				F_bmm	96	1
				F_bmm	96	1
				F_bmm	96	1
				F_bmm	96	1
				F_bmm	96	1
				F_bmm	96	1
				F_bmm	96	1
				F_bmm	96	1
				F_bmm	96	1
				F_bmm	96	1
				F_bmm	108	1
				F_bmm	108	1
				F_bmm	108	1
				F_bmm	108	1
				F_bmm	108	1

## Sheet: elav>bmm-RNAi M_STVresistance
elav>UAS-bmm-RNAi (VDRC #37880)								elav>UAS-bmm-RNAi #2 (VDRC #37877)							GAL4 = GAL4 control, UAS = UAS control, bmm = GAL4>UAS experimental | EW = GAL4 control, WB = UAS control, EB = GAL4>UAS experimental| F = female, M = male
genotype	time	event		genotype	time	event		genotype	time	event
M_bmm	48	1		F_bmm	48	1		F_EW	36	1
M_bmm	48	1		F_bmm	60	1		F_EW	36	1
M_bmm	60	1		F_bmm	60	1		F_EW	36	1
M_bmm	60	1		F_bmm	60	1		F_EW	36	1
M_bmm	60	1		F_bmm	60	1		F_EW	36	1
M_bmm	60	1		F_bmm	60	1		F_EW	36	1
M_bmm	60	1		F_bmm	72	1		F_EW	36	1
M_bmm	60	1		F_bmm	72	1		F_EW	36	1					time = hours post-starvation, event = a death
M_bmm	60	1		F_bmm	72	1		F_EW	36	1
M_bmm	60	1		F_bmm	72	1		F_EW	36	1
M_bmm	60	1		F_bmm	72	1		F_EW	36	1
M_bmm	60	1		F_bmm	72	1		F_EW	48	1
M_bmm	60	1		F_bmm	72	1		F_EW	48	1
M_bmm	72	1		F_bmm	72	1		F_EW	48	1
M_bmm	72	1		F_bmm	72	1		F_EW	48	1
M_bmm	72	1		F_bmm	72	1		F_EW	48	1
M_bmm	72	1		F_bmm	72	1		F_EW	48	1
M_bmm	72	1		F_bmm	72	1		F_EW	48	1
M_bmm	72	1		F_bmm	72	1		F_EW	48	1
M_bmm	72	1		F_bmm	72	1		F_EW	48	1
M_bmm	72	1		F_bmm	72	1		F_EW	48	1
M_bmm	72	1		F_bmm	72	1		F_EW	48	1
M_bmm	72	1		F_bmm	72	1		F_EW	48	1
M_bmm	72	1		F_bmm	72	1		F_EW	48	1
M_bmm	72	1		F_bmm	72	1		F_EW	48	1
M_bmm	72	1		F_bmm	72	1		F_EW	48	1
M_bmm	72	1		F_bmm	72	1		F_EW	60	1
M_bmm	72	1		F_bmm	72	1		F_EW	60	1
M_bmm	72	1		F_bmm	72	1		F_EW	60	1
M_bmm	72	1		F_bmm	72	1		F_EW	60	1
M_bmm	72	1		F_bmm	72	1		F_EW	60	1
M_bmm	72	1		F_bmm	72	1		F_EW	60	1
M_bmm	72	1		F_bmm	72	1		F_EW	60	1
M_bmm	72	1		F_bmm	72	1		F_EW	60	1
M_bmm	72	1		F_bmm	84	1		F_EW	60	1
M_bmm	72	1		F_bmm	84	1		F_EW	60	1
M_bmm	72	1		F_bmm	84	1		F_EW	60	1
M_bmm	72	1		F_bmm	84	1		F_EW	60	1
M_bmm	72	1		F_bmm	84	1		F_EW	60	1
M_bmm	72	1		F_bmm	84	1		F_EW	60	1
M_bmm	72	1		F_bmm	84	1		F_EW	60	1
M_bmm	72	1		F_bmm	84	1		F_EW	60	1
M_bmm	72	1		F_bmm	84	1		F_EW	60	1
M_bmm	72	1		F_bmm	84	1		F_EW	60	1
M_bmm	72	1		F_bmm	84	1		F_EW	60	1
M_bmm	72	1		F_bmm	84	1		F_EW	60	1
M_bmm	72	1		F_bmm	84	1		F_EW	60	1
M_bmm	72	1		F_bmm	84	1		F_EW	60	1
M_bmm	72	1		F_bmm	84	1		F_EW	60	1
M_bmm	72	1		F_bmm	84	1		F_EW	60	1
M_bmm	72	1		F_bmm	84	1		F_EW	60	1
M_bmm	72	1		F_bmm	84	1		F_EW	60	1
M_bmm	72	1		F_bmm	84	1		F_EW	60	1
M_bmm	72	1		F_bmm	84	1		F_EW	60	1
M_bmm	72	1		F_bmm	84	1		F_EW	60	1
M_bmm	72	1		F_bmm	84	1		F_EW	60	1
M_bmm	72	1		F_bmm	84	1		F_EW	60	1
M_bmm	72	1		F_bmm	84	1		F_EW	60	1
M_bmm	72	1		F_bmm	84	1		F_EW	60	1
M_bmm	72	1		F_bmm	84	1		F_EW	60	1
M_bmm	72	1		F_bmm	84	1		F_EW	60	1
M_bmm	72	1		F_bmm	84	1		F_EW	60	1
M_bmm	72	1		F_bmm	84	1		F_EW	60	1
M_bmm	72	1		F_bmm	84	1		F_EW	60	1
M_bmm	72	1		F_bmm	84	1		F_EW	60	1
M_bmm	72	1		F_bmm	84	1		F_EW	60	1
M_bmm	72	1		F_bmm	84	1		F_EW	60	1
M_bmm	72	1		F_bmm	84	1		F_EW	60	1
M_bmm	72	1		F_bmm	84	1		F_EW	60	1
M_bmm	72	1		F_bmm	84	1		F_EW	60	1
M_bmm	72	1		F_bmm	84	1		F_EW	60	1
M_bmm	72	1		F_bmm	84	1		F_EW	60	1
M_bmm	72	1		F_bmm	84	1		F_EW	72	1
M_bmm	72	1		F_bmm	84	1		F_EW	72	1
M_bmm	72	1		F_bmm	84	1		F_EW	72	1
M_bmm	72	1		F_bmm	84	1		F_EW	72	1
M_bmm	72	1		F_bmm	84	1		F_EW	72	1
M_bmm	72	1		F_bmm	84	1		F_EW	72	1
M_bmm	72	1		F_bmm	84	1		F_EW	72	1
M_bmm	72	1		F_bmm	84	1		F_EW	72	1
M_bmm	72	1		F_bmm	84	1		F_EW	72	1
M_bmm	72	1		F_bmm	84	1		F_EW	72	1
M_bmm	72	1		F_bmm	84	1		F_EW	72	1
M_bmm	72	1		F_bmm	96	1		F_EW	84	1
M_bmm	72	1		F_bmm	96	1		F_WB	24	1
M_bmm	72	1		F_bmm	96	1		F_WB	24	1
M_bmm	72	1		F_bmm	96	1		F_WB	36	1
M_bmm	72	1		F_bmm	96	1		F_WB	36	1
M_bmm	72	1		F_bmm	96	1		F_WB	36	1
M_bmm	72	1		F_bmm	96	1		F_WB	48	1
M_bmm	72	1		F_bmm	96	1		F_WB	48	1
M_bmm	72	1		F_bmm	96	1		F_WB	60	1
M_bmm	72	1		F_bmm	96	1		F_WB	60	1
M_bmm	84	1		F_bmm	96	1		F_WB	60	1
M_bmm	84	1		F_bmm	96	1		F_WB	60	1
M_bmm	84	1		F_bmm	96	1		F_WB	60	1
M_bmm	84	1		F_bmm	96	1		F_WB	60	1
M_bmm	84	1		F_bmm	96	1		F_WB	60	1
M_bmm	84	1		F_bmm	96	1		F_WB	60	1
M_bmm	84	1		F_bmm	96	1		F_WB	60	1
M_bmm	84	1		F_bmm	96	1		F_WB	60	1
M_bmm	84	1		F_bmm	96	1		F_WB	60	1
M_bmm	84	1		F_bmm	96	1		F_WB	60	1
M_bmm	84	1		F_bmm	96	1		F_WB	60	1
M_bmm	84	1		F_bmm	96	1		F_WB	60	1
M_bmm	84	1		F_bmm	96	1		F_WB	60	1
M_bmm	84	1		F_bmm	96	1		F_WB	60	1
M_bmm	84	1		F_bmm	96	1		F_WB	60	1
M_bmm	84	1		F_bmm	96	1		F_WB	60	1
M_bmm	84	1		F_bmm	96	1		F_WB	60	1
M_bmm	84	1		F_bmm	96	1		F_WB	60	1
M_bmm	84	1		F_bmm	96	1		F_WB	60	1
M_bmm	84	1		F_bmm	96	1		F_WB	60	1
M_bmm	84	1		F_bmm	96	1		F_WB	60	1
M_bmm	84	1		F_bmm	96	1		F_WB	60	1
M_bmm	84	1		F_bmm	96	1		F_WB	60	1
M_bmm	84	1		F_bmm	96	1		F_WB	60	1
M_bmm	84	1		F_bmm	96	1		F_WB	60	1
M_bmm	84	1		F_bmm	96	1		F_WB	60	1
M_bmm	84	1		F_bmm	96	1		F_WB	60	1
M_bmm	84	1		F_bmm	96	1		F_WB	60	1
M_bmm	84	1		F_bmm	96	1		F_WB	60	1
M_bmm	84	1		F_bmm	96	1		F_WB	60	1
M_bmm	84	1		F_bmm	96	1		F_WB	60	1
M_bmm	84	1		F_bmm	96	1		F_WB	60	1
M_bmm	84	1		F_bmm	96	1		F_WB	60	1
M_bmm	84	1		F_bmm	96	1		F_WB	60	1
M_bmm	84	1		F_bmm	96	1		F_WB	72	1
M_bmm	84	1		F_bmm	96	1		F_WB	72	1
M_bmm	84	1		F_bmm	96	1		F_WB	72	1
M_bmm	84	1		F_bmm	96	1		F_WB	72	1
M_bmm	84	1		F_bmm	96	1		F_WB	72	1
M_bmm	84	1		F_bmm	96	1		F_WB	72	1
M_bmm	84	1		F_bmm	96	1		F_WB	72	1
M_bmm	84	1		F_bmm	96	1		F_WB	72	1
M_bmm	84	1		F_bmm	96	1		F_WB	72	1
M_bmm	84	1		F_bmm	96	1		F_WB	72	1
M_bmm	96	1		F_bmm	108	1		F_WB	72	1
M_bmm	96	1		F_bmm	108	1		F_WB	72	1
M_bmm	96	1		F_bmm	108	1		F_WB	72	1
M_bmm	96	1		F_bmm	108	1		F_WB	72	1
M_bmm	96	1		F_bmm	108	1		F_WB	72	1
M_bmm	48	1		F_bmm	108	1		F_WB	72	1
M_bmm	60	1		F_bmm	108	1		F_WB	72	1
M_bmm	60	1		F_bmm	108	1		F_WB	72	1
M_bmm	60	1		F_bmm	108	1		F_WB	72	1
M_bmm	60	1		F_bmm	108	1		F_WB	72	1
M_bmm	60	1		F_bmm	120	1		F_WB	72	1
M_bmm	60	1		F_bmm	120	1		F_WB	72	1
M_bmm	60	1		F_bmm	120	1		F_WB	72	1
M_bmm	60	1		F_bmm	120	1		F_WB	72	1
M_bmm	60	1		F_bmm	120	1		F_WB	72	1
M_bmm	60	1		F_bmm	120	1		F_WB	72	1
M_bmm	60	1		F_bmm	48	1		F_WB	72	1
M_bmm	60	1		F_bmm	48	1		F_WB	72	1
M_bmm	60	1		F_bmm	60	1		F_WB	72	1
M_bmm	60	1		F_bmm	60	1		F_WB	72	1
M_bmm	60	1		F_bmm	60	1		F_WB	72	1
M_bmm	72	1		F_bmm	60	1		F_WB	72	1
M_bmm	72	1		F_bmm	60	1		F_WB	72	1
M_bmm	72	1		F_bmm	60	1		F_WB	72	1
M_bmm	72	1		F_bmm	60	1		F_WB	72	1
M_bmm	72	1		F_bmm	60	1		F_WB	72	1
M_bmm	72	1		F_bmm	60	1		F_WB	72	1
M_bmm	72	1		F_bmm	60	1		F_WB	72	1
M_bmm	72	1		F_bmm	72	1		F_WB	72	1
M_bmm	72	1		F_bmm	72	1		F_WB	72	1
M_bmm	72	1		F_bmm	72	1		F_WB	84	1
M_bmm	72	1		F_bmm	72	1		F_WB	84	1
M_bmm	72	1		F_bmm	72	1		F_WB	84	1
M_bmm	72	1		F_bmm	72	1		F_WB	84	1
M_bmm	72	1		F_bmm	72	1		F_WB	84	1
M_bmm	72	1		F_bmm	72	1		F_WB	84	1
M_bmm	72	1		F_bmm	72	1		F_WB	84	1
M_bmm	72	1		F_bmm	72	1		F_WB	84	1
M_bmm	72	1		F_bmm	72	1		F_WB	84	1
M_bmm	72	1		F_bmm	72	1		F_WB	84	1
M_bmm	72	1		F_bmm	72	1		F_WB	84	1
M_bmm	72	1		F_bmm	72	1		F_WB	84	1
M_bmm	72	1		F_bmm	72	1		F_WB	84	1
M_bmm	72	1		F_bmm	72	1		F_WB	84	1
M_bmm	72	1		F_bmm	72	1		F_WB	84	1
M_bmm	72	1		F_bmm	72	1		F_WB	84	1
M_bmm	72	1		F_bmm	84	1		F_WB	84	1
M_bmm	72	1		F_bmm	84	1		F_WB	84	1
M_bmm	72	1		F_bmm	84	1		F_WB	84	1
M_bmm	72	1		F_bmm	84	1		F_WB	84	1
M_bmm	72	1		F_bmm	84	1		F_WB	84	1
M_bmm	72	1		F_bmm	84	1		F_WB	84	1
M_bmm	72	1		F_bmm	84	1		F_WB	84	1
M_bmm	72	1		F_bmm	84	1		F_WB	96	1
M_bmm	72	1		F_bmm	84	1		F_EB	36	1
M_bmm	72	1		F_bmm	84	1		F_EB	36	1
M_bmm	72	1		F_bmm	84	1		F_EB	36	1
M_bmm	72	1		F_bmm	84	1		F_EB	36	1
M_bmm	72	1		F_bmm	84	1		F_EB	36	1
M_bmm	72	1		F_bmm	84	1		F_EB	48	1
M_bmm	72	1		F_bmm	84	1		F_EB	48	1
M_bmm	72	1		F_bmm	84	1		F_EB	48	1
M_bmm	72	1		F_bmm	84	1		F_EB	48	1
M_bmm	72	1		F_bmm	84	1		F_EB	48	1
M_bmm	72	1		F_bmm	84	1		F_EB	60	1
M_bmm	72	1		F_bmm	84	1		F_EB	60	1
M_bmm	72	1		F_bmm	84	1		F_EB	60	1
M_bmm	72	1		F_bmm	84	1		F_EB	60	1
M_bmm	72	1		F_bmm	84	1		F_EB	60	1
M_bmm	72	1		F_bmm	84	1		F_EB	60	1
M_bmm	72	1		F_bmm	84	1		F_EB	60	1
M_bmm	84	1		F_bmm	84	1		F_EB	60	1
M_bmm	84	1		F_bmm	84	1		F_EB	60	1
M_bmm	84	1		F_bmm	84	1		F_EB	60	1
M_bmm	84	1		F_bmm	84	1		F_EB	60	1
M_bmm	84	1		F_bmm	84	1		F_EB	60	1
M_bmm	84	1		F_bmm	84	1		F_EB	60	1
M_bmm	84	1		F_bmm	84	1		F_EB	60	1
M_bmm	84	1		F_bmm	84	1		F_EB	60	1
M_bmm	84	1		F_bmm	84	1		F_EB	60	1
M_bmm	84	1		F_bmm	84	1		F_EB	60	1
M_bmm	84	1		F_bmm	84	1		F_EB	60	1
M_bmm	84	1		F_bmm	84	1		F_EB	60	1
M_bmm	84	1		F_bmm	84	1		F_EB	60	1
M_GAL4	36	1		F_bmm	84	1		F_EB	60	1
M_GAL4	36	1		F_bmm	84	1		F_EB	60	1
M_GAL4	48	1		F_bmm	96	1		F_EB	60	1
M_GAL4	48	1		F_bmm	96	1		F_EB	60	1
M_GAL4	48	1		F_bmm	96	1		F_EB	60	1
M_GAL4	48	1		F_bmm	96	1		F_EB	60	1
M_GAL4	48	1		F_bmm	96	1		F_EB	60	1
M_GAL4	48	1		F_bmm	96	1		F_EB	60	1
M_GAL4	48	1		F_bmm	96	1		F_EB	60	1
M_GAL4	48	1		F_bmm	96	1		F_EB	60	1
M_GAL4	48	1		F_bmm	96	1		F_EB	60	1
M_GAL4	48	1		F_bmm	96	1		F_EB	60	1
M_GAL4	48	1		F_bmm	96	1		F_EB	60	1
M_GAL4	48	1		F_bmm	96	1		F_EB	60	1
M_GAL4	48	1		F_bmm	96	1		F_EB	60	1
M_GAL4	48	1		F_bmm	96	1		F_EB	60	1
M_GAL4	48	1		F_bmm	96	1		F_EB	60	1
M_GAL4	48	1		F_bmm	96	1		F_EB	60	1
M_GAL4	48	1		F_bmm	96	1		F_EB	72	1
M_GAL4	48	1		F_bmm	96	1		F_EB	72	1
M_GAL4	48	1		F_bmm	96	1		F_EB	72	1
M_GAL4	48	1		F_bmm	96	1		F_EB	72	1
M_GAL4	48	1		F_bmm	96	1		F_EB	72	1
M_GAL4	48	1		F_bmm	96	1		F_EB	72	1
M_GAL4	48	1		F_bmm	96	1		F_EB	72	1
M_GAL4	48	1		F_bmm	96	1		F_EB	72	1
M_GAL4	48	1		F_bmm	96	1		F_EB	72	1
M_GAL4	48	1		F_bmm	96	1		F_EB	72	1
M_GAL4	48	1		F_bmm	96	1		F_EB	72	1
M_GAL4	48	1		F_bmm	96	1		F_EB	72	1
M_GAL4	48	1		F_bmm	96	1		F_EB	72	1
M_GAL4	48	1		F_bmm	96	1		F_EB	72	1
M_GAL4	48	1		F_bmm	96	1		F_EB	72	1
M_GAL4	48	1		F_bmm	96	1		F_EB	84	1
M_GAL4	48	1		F_bmm	96	1		F_EB	84	1
M_GAL4	48	1		F_bmm	96	1		F_EB	84	1
M_GAL4	48	1		F_bmm	108	1		F_EB	84	1
M_GAL4	48	1		F_bmm	108	1		F_EB	84	1
M_GAL4	48	1		F_bmm	108	1		F_EB	84	1
M_GAL4	48	1		F_bmm	108	1		F_EB	84	1
M_GAL4	48	1		F_bmm	108	1		F_EB	84	1
M_GAL4	48	1		F_bmm	108	1		F_EB	84	1
M_GAL4	48	1		F_bmm	108	1		F_EB	84	1
M_GAL4	48	1		F_bmm	108	1		F_EB	84	1
M_GAL4	48	1		F_bmm	108	1		F_EB	84	1
M_GAL4	48	1		F_bmm	108	1		F_EB	84	1
M_GAL4	48	1		F_bmm	108	1		F_EB	84	1
M_GAL4	48	1		F_bmm	108	1		F_EB	84	1
M_GAL4	48	1		F_bmm	108	1		F_EB	84	1
M_GAL4	48	1		F_bmm	120	1		F_EB	84	1
M_GAL4	48	1		F_bmm	120	1		F_EB	84	1
M_GAL4	48	1		F_bmm	120	1		M_EW	36	1
M_GAL4	60	1		F_bmm	120	1		M_EW	36	1
M_GAL4	60	1		F_GAL4	48	1		M_EW	36	1
M_GAL4	60	1		F_GAL4	48	1		M_EW	36	1
M_GAL4	60	1		F_GAL4	48	1		M_EW	36	1
M_GAL4	60	1		F_GAL4	48	1		M_EW	36	1
M_GAL4	60	1		F_GAL4	48	1		M_EW	48	1
M_GAL4	60	1		F_GAL4	48	1		M_EW	48	1
M_GAL4	60	1		F_GAL4	48	1		M_EW	48	1
M_GAL4	60	1		F_GAL4	48	1		M_EW	48	1
M_GAL4	60	1		F_GAL4	48	1		M_EW	48	1
M_GAL4	60	1		F_GAL4	48	1		M_EW	48	1
M_GAL4	60	1		F_GAL4	48	1		M_EW	48	1
M_GAL4	60	1		F_GAL4	48	1		M_EW	48	1
M_GAL4	60	1		F_GAL4	48	1		M_EW	48	1
M_GAL4	60	1		F_GAL4	48	1		M_EW	48	1
M_GAL4	60	1		F_GAL4	48	1		M_EW	48	1
M_GAL4	60	1		F_GAL4	48	1		M_EW	48	1
M_GAL4	60	1		F_GAL4	48	1		M_EW	48	1
M_GAL4	60	1		F_GAL4	48	1		M_EW	48	1
M_GAL4	60	1		F_GAL4	48	1		M_EW	48	1
M_GAL4	60	1		F_GAL4	48	1		M_EW	48	1
M_GAL4	60	1		F_GAL4	48	1		M_EW	48	1
M_GAL4	60	1		F_GAL4	48	1		M_EW	48	1
M_GAL4	60	1		F_GAL4	48	1		M_EW	48	1
M_GAL4	60	1		F_GAL4	60	1		M_EW	48	1
M_GAL4	60	1		F_GAL4	60	1		M_EW	48	1
M_GAL4	60	1		F_GAL4	60	1		M_EW	48	1
M_GAL4	60	1		F_GAL4	60	1		M_EW	48	1
M_GAL4	60	1		F_GAL4	60	1		M_EW	48	1
M_GAL4	60	1		F_GAL4	60	1		M_EW	48	1
M_GAL4	60	1		F_GAL4	60	1		M_EW	48	1
M_GAL4	60	1		F_GAL4	60	1		M_EW	48	1
M_GAL4	60	1		F_GAL4	60	1		M_EW	48	1
M_GAL4	60	1		F_GAL4	60	1		M_EW	48	1
M_GAL4	60	1		F_GAL4	60	1		M_EW	60	1
M_GAL4	60	1		F_GAL4	60	1		M_EW	60	1
M_GAL4	60	1		F_GAL4	60	1		M_EW	60	1
M_GAL4	60	1		F_GAL4	60	1		M_EW	60	1
M_GAL4	60	1		F_GAL4	60	1		M_EW	60	1
M_GAL4	60	1		F_GAL4	60	1		M_EW	60	1
M_GAL4	72	1		F_GAL4	60	1		M_EW	60	1
M_GAL4	72	1		F_GAL4	60	1		M_EW	60	1
M_GAL4	72	1		F_GAL4	60	1		M_EW	60	1
M_GAL4	72	1		F_GAL4	60	1		M_EW	60	1
M_GAL4	36	1		F_GAL4	60	1		M_EW	60	1
M_GAL4	36	1		F_GAL4	60	1		M_EW	60	1
M_GAL4	36	1		F_GAL4	60	1		M_EW	60	1
M_GAL4	48	1		F_GAL4	60	1		M_EW	60	1
M_GAL4	48	1		F_GAL4	60	1		M_EW	60	1
M_GAL4	48	1		F_GAL4	60	1		M_EW	60	1
M_GAL4	48	1		F_GAL4	60	1		M_EW	60	1
M_GAL4	48	1		F_GAL4	60	1		M_EW	60	1
M_GAL4	48	1		F_GAL4	60	1		M_EW	60	1
M_GAL4	48	1		F_GAL4	60	1		M_EW	60	1
M_GAL4	48	1		F_GAL4	60	1		M_EW	60	1
M_GAL4	48	1		F_GAL4	60	1		M_EW	60	1
M_GAL4	48	1		F_GAL4	60	1		M_EW	60	1
M_GAL4	48	1		F_GAL4	60	1		M_EW	60	1
M_GAL4	48	1		F_GAL4	60	1		M_EW	60	1
M_GAL4	48	1		F_GAL4	60	1		M_EW	60	1
M_GAL4	48	1		F_GAL4	60	1		M_EW	60	1
M_GAL4	48	1		F_GAL4	60	1		M_EW	60	1
M_GAL4	48	1		F_GAL4	60	1		M_EW	60	1
M_GAL4	48	1		F_GAL4	60	1		M_EW	60	1
M_GAL4	48	1		F_GAL4	60	1		M_EW	60	1
M_GAL4	48	1		F_GAL4	60	1		M_EW	60	1
M_GAL4	48	1		F_GAL4	60	1		M_EW	60	1
M_GAL4	48	1		F_GAL4	60	1		M_EW	60	1
M_GAL4	48	1		F_GAL4	60	1		M_EW	60	1
M_GAL4	48	1		F_GAL4	60	1		M_EW	60	1
M_GAL4	48	1		F_GAL4	60	1		M_EW	60	1
M_GAL4	48	1		F_GAL4	60	1		M_EW	60	1
M_GAL4	48	1		F_GAL4	72	1		M_EW	60	1
M_GAL4	48	1		F_GAL4	72	1		M_EW	60	1
M_GAL4	48	1		F_GAL4	72	1		M_EW	60	1
M_GAL4	48	1		F_GAL4	72	1		M_EW	60	1
M_GAL4	48	1		F_GAL4	72	1		M_EW	60	1
M_GAL4	48	1		F_GAL4	72	1		M_EW	60	1
M_GAL4	48	1		F_GAL4	72	1		M_EW	60	1
M_GAL4	48	1		F_GAL4	72	1		M_EW	60	1
M_GAL4	48	1		F_GAL4	72	1		M_EW	60	1
M_GAL4	48	1		F_GAL4	72	1		M_EW	60	1
M_GAL4	48	1		F_GAL4	72	1		M_EW	60	1
M_GAL4	48	1		F_GAL4	72	1		M_EW	60	1
M_GAL4	48	1		F_GAL4	72	1		M_EW	60	1
M_GAL4	48	1		F_GAL4	72	1		M_EW	60	1
M_GAL4	48	1		F_GAL4	72	1		M_EW	60	1
M_GAL4	48	1		F_GAL4	72	1		M_EW	60	1
M_GAL4	48	1		F_GAL4	72	1		M_EW	72	1
M_GAL4	48	1		F_GAL4	72	1		M_WB	36	1
M_GAL4	48	1		F_GAL4	72	1		M_WB	36	1
M_GAL4	48	1		F_GAL4	72	1		M_WB	36	1
M_GAL4	60	1		F_GAL4	72	1		M_WB	36	1
M_GAL4	60	1		F_GAL4	72	1		M_WB	36	1
M_GAL4	60	1		F_GAL4	72	1		M_WB	48	1
M_GAL4	60	1		F_GAL4	72	1		M_WB	48	1
M_GAL4	60	1		F_GAL4	72	1		M_WB	48	1
M_GAL4	60	1		F_GAL4	72	1		M_WB	48	1
M_GAL4	60	1		F_GAL4	72	1		M_WB	48	1
M_GAL4	60	1		F_GAL4	72	1		M_WB	48	1
M_GAL4	60	1		F_GAL4	72	1		M_WB	48	1
M_GAL4	60	1		F_GAL4	72	1		M_WB	48	1
M_GAL4	60	1		F_GAL4	72	1		M_WB	48	1
M_GAL4	60	1		F_GAL4	72	1		M_WB	48	1
M_GAL4	60	1		F_GAL4	72	1		M_WB	48	1
M_GAL4	60	1		F_GAL4	72	1		M_WB	48	1
M_GAL4	60	1		F_GAL4	72	1		M_WB	48	1
M_GAL4	60	1		F_GAL4	72	1		M_WB	48	1
M_GAL4	60	1		F_GAL4	72	1		M_WB	48	1
M_GAL4	60	1		F_GAL4	72	1		M_WB	48	1
M_GAL4	60	1		F_GAL4	72	1		M_WB	48	1
M_GAL4	60	1		F_GAL4	72	1		M_WB	48	1
M_GAL4	60	1		F_GAL4	72	1		M_WB	48	1
M_GAL4	60	1		F_GAL4	72	1		M_WB	48	1
M_GAL4	60	1		F_GAL4	72	1		M_WB	48	1
M_GAL4	60	1		F_GAL4	72	1		M_WB	48	1
M_GAL4	60	1		F_GAL4	84	1		M_WB	48	1
M_GAL4	60	1		F_GAL4	84	1		M_WB	48	1
M_GAL4	60	1		F_GAL4	84	1		M_WB	48	1
M_GAL4	60	1		F_GAL4	84	1		M_WB	48	1
M_GAL4	60	1		F_GAL4	84	1		M_WB	48	1
M_GAL4	60	1		F_GAL4	84	1		M_WB	48	1
M_GAL4	60	1		F_GAL4	84	1		M_WB	48	1
M_GAL4	72	1		F_GAL4	84	1		M_WB	48	1
M_GAL4	72	1		F_GAL4	84	1		M_WB	48	1
M_GAL4	72	1		F_GAL4	84	1		M_WB	48	1
M_UAS	24	1		F_GAL4	84	1		M_WB	48	1
M_UAS	36	1		F_GAL4	84	1		M_WB	48	1
M_UAS	36	1		F_GAL4	84	1		M_WB	48	1
M_UAS	36	1		F_GAL4	84	1		M_WB	48	1
M_UAS	36	1		F_GAL4	84	1		M_WB	48	1
M_UAS	36	1		F_GAL4	84	1		M_WB	48	1
M_UAS	36	1		F_GAL4	84	1		M_WB	48	1
M_UAS	36	1		F_GAL4	84	1		M_WB	60	1
M_UAS	36	1		F_GAL4	84	1		M_WB	60	1
M_UAS	48	1		F_GAL4	96	1		M_WB	60	1
M_UAS	48	1		F_GAL4	96	1		M_WB	60	1
M_UAS	48	1		F_GAL4	96	1		M_WB	60	1
M_UAS	48	1		F_GAL4	108	1		M_WB	60	1
M_UAS	48	1		F_GAL4	36	1		M_WB	60	1
M_UAS	48	1		F_GAL4	48	1		M_WB	60	1
M_UAS	48	1		F_GAL4	48	1		M_WB	60	1
M_UAS	48	1		F_GAL4	48	1		M_WB	60	1
M_UAS	48	1		F_GAL4	48	1		M_WB	60	1
M_UAS	48	1		F_GAL4	48	1		M_WB	60	1
M_UAS	48	1		F_GAL4	48	1		M_WB	60	1
M_UAS	48	1		F_GAL4	48	1		M_WB	60	1
M_UAS	48	1		F_GAL4	48	1		M_WB	60	1
M_UAS	48	1		F_GAL4	48	1		M_WB	60	1
M_UAS	48	1		F_GAL4	48	1		M_WB	60	1
M_UAS	48	1		F_GAL4	48	1		M_WB	60	1
M_UAS	48	1		F_GAL4	48	1		M_WB	60	1
M_UAS	48	1		F_GAL4	48	1		M_WB	60	1
M_UAS	48	1		F_GAL4	48	1		M_WB	60	1
M_UAS	48	1		F_GAL4	48	1		M_WB	60	1
M_UAS	48	1		F_GAL4	48	1		M_WB	60	1
M_UAS	48	1		F_GAL4	48	1		M_WB	60	1
M_UAS	48	1		F_GAL4	48	1		M_WB	60	1
M_UAS	48	1		F_GAL4	48	1		M_WB	60	1
M_UAS	48	1		F_GAL4	48	1		M_WB	60	1
M_UAS	60	1		F_GAL4	48	1		M_WB	60	1
M_UAS	60	1		F_GAL4	48	1		M_WB	60	1
M_UAS	60	1		F_GAL4	48	1		M_WB	60	1
M_UAS	60	1		F_GAL4	48	1		M_WB	60	1
M_UAS	60	1		F_GAL4	48	1		M_WB	60	1
M_UAS	60	1		F_GAL4	48	1		M_WB	60	1
M_UAS	60	1		F_GAL4	48	1		M_WB	60	1
M_UAS	60	1		F_GAL4	48	1		M_WB	60	1
M_UAS	60	1		F_GAL4	48	1		M_WB	60	1
M_UAS	60	1		F_GAL4	48	1		M_WB	60	1
M_UAS	60	1		F_GAL4	60	1		M_WB	60	1
M_UAS	60	1		F_GAL4	60	1		M_WB	60	1
M_UAS	60	1		F_GAL4	60	1		M_WB	60	1
M_UAS	60	1		F_GAL4	60	1		M_WB	60	1
M_UAS	60	1		F_GAL4	60	1		M_WB	60	1
M_UAS	60	1		F_GAL4	60	1		M_WB	60	1
M_UAS	60	1		F_GAL4	60	1		M_WB	60	1
M_UAS	60	1		F_GAL4	60	1		M_WB	60	1
M_UAS	60	1		F_GAL4	60	1		M_WB	60	1
M_UAS	60	1		F_GAL4	60	1		M_WB	60	1
M_UAS	60	1		F_GAL4	60	1		M_WB	60	1
M_UAS	60	1		F_GAL4	60	1		M_WB	60	1
M_UAS	60	1		F_GAL4	60	1		M_WB	72	1
M_UAS	60	1		F_GAL4	60	1		M_EB	48	1
M_UAS	60	1		F_GAL4	60	1		M_EB	48	1
M_UAS	60	1		F_GAL4	60	1		M_EB	60	1
M_UAS	60	1		F_GAL4	60	1		M_EB	60	1
M_UAS	60	1		F_GAL4	60	1		M_EB	60	1
M_UAS	60	1		F_GAL4	60	1		M_EB	60	1
M_UAS	60	1		F_GAL4	60	1		M_EB	60	1
M_UAS	60	1		F_GAL4	60	1		M_EB	60	1
M_UAS	60	1		F_GAL4	60	1		M_EB	60	1
M_UAS	60	1		F_GAL4	60	1		M_EB	60	1
M_UAS	60	1		F_GAL4	60	1		M_EB	60	1
M_UAS	60	1		F_GAL4	60	1		M_EB	60	1
M_UAS	60	1		F_GAL4	60	1		M_EB	60	1
M_UAS	60	1		F_GAL4	60	1		M_EB	60	1
M_UAS	60	1		F_GAL4	60	1		M_EB	60	1
M_UAS	60	1		F_GAL4	60	1		M_EB	60	1
M_UAS	60	1		F_GAL4	72	1		M_EB	60	1
M_UAS	60	1		F_GAL4	72	1		M_EB	60	1
M_UAS	60	1		F_GAL4	72	1		M_EB	60	1
M_UAS	60	1		F_GAL4	72	1		M_EB	60	1
M_UAS	60	1		F_GAL4	72	1		M_EB	60	1
M_UAS	60	1		F_GAL4	72	1		M_EB	60	1
M_UAS	60	1		F_GAL4	72	1		M_EB	60	1
M_UAS	60	1		F_GAL4	72	1		M_EB	60	1
M_UAS	60	1		F_GAL4	72	1		M_EB	60	1
M_UAS	60	1		F_GAL4	72	1		M_EB	60	1
M_UAS	60	1		F_GAL4	72	1		M_EB	60	1
M_UAS	60	1		F_GAL4	72	1		M_EB	60	1
M_UAS	60	1		F_GAL4	72	1		M_EB	60	1
M_UAS	60	1		F_GAL4	72	1		M_EB	60	1
M_UAS	60	1		F_GAL4	72	1		M_EB	60	1
M_UAS	60	1		F_GAL4	72	1		M_EB	60	1
M_UAS	60	1		F_GAL4	72	1		M_EB	60	1
M_UAS	60	1		F_GAL4	72	1		M_EB	60	1
M_UAS	60	1		F_GAL4	72	1		M_EB	60	1
M_UAS	60	1		F_GAL4	72	1		M_EB	60	1
M_UAS	60	1		F_GAL4	72	1		M_EB	60	1
M_UAS	72	1		F_GAL4	72	1		M_EB	60	1
M_UAS	72	1		F_GAL4	72	1		M_EB	60	1
M_UAS	72	1		F_GAL4	72	1		M_EB	60	1
M_UAS	72	1		F_GAL4	72	1		M_EB	60	1
M_UAS	72	1		F_GAL4	72	1		M_EB	60	1
M_UAS	72	1		F_GAL4	72	1		M_EB	60	1
M_UAS	72	1		F_GAL4	72	1		M_EB	60	1
M_UAS	72	1		F_GAL4	72	1		M_EB	60	1
M_UAS	72	1		F_GAL4	72	1		M_EB	72	1
M_UAS	72	1		F_GAL4	72	1		M_EB	72	1
M_UAS	72	1		F_GAL4	72	1		M_EB	72	1
M_UAS	72	1		F_GAL4	72	1		M_EB	72	1
M_UAS	72	1		F_GAL4	72	1		M_EB	72	1
M_UAS	36	1		F_GAL4	72	1		M_EB	72	1
M_UAS	36	1		F_GAL4	72	1		M_EB	72	1
M_UAS	36	1		F_GAL4	72	1		M_EB	72	1
M_UAS	36	1		F_GAL4	72	1		M_EB	72	1
M_UAS	36	1		F_GAL4	72	1		M_EB	72	1
M_UAS	36	1		F_GAL4	72	1		M_EB	72	1
M_UAS	48	1		F_GAL4	72	1		M_EB	72	1
M_UAS	48	1		F_GAL4	72	1		M_EB	72	1
M_UAS	48	1		F_GAL4	72	1		M_EB	72	1
M_UAS	48	1		F_GAL4	72	1		M_EB	72	1
M_UAS	48	1		F_GAL4	72	1		M_EB	72	1
M_UAS	48	1		F_GAL4	72	1		M_EB	72	1
M_UAS	48	1		F_GAL4	84	1		M_EB	72	1
M_UAS	48	1		F_GAL4	84	1		M_EB	72	1
M_UAS	48	1		F_GAL4	84	1		M_EB	72	1
M_UAS	48	1		F_GAL4	84	1		M_EB	72	1
M_UAS	48	1		F_GAL4	84	1		M_EB	72	1
M_UAS	48	1		F_GAL4	84	1		M_EB	72	1
M_UAS	48	1		F_GAL4	84	1		M_EB	72	1
M_UAS	48	1		F_GAL4	96	1		M_EB	72	1
M_UAS	48	1		F_GAL4	108	1		M_EB	72	1
M_UAS	48	1		F_UAS	36	1		M_EB	72	1
M_UAS	48	1		F_UAS	60	1		M_EB	72	1
M_UAS	48	1		F_UAS	60	1		M_EB	72	1
M_UAS	48	1		F_UAS	60	1		M_EB	72	1
M_UAS	48	1		F_UAS	60	1		M_EB	72	1
M_UAS	48	1		F_UAS	72	1		M_EB	72	1
M_UAS	48	1		F_UAS	72	1		M_EB	72	1
M_UAS	48	1		F_UAS	72	1		M_EB	72	1
M_UAS	48	1		F_UAS	72	1		M_EB	72	1
M_UAS	48	1		F_UAS	72	1		M_EB	72	1
M_UAS	48	1		F_UAS	72	1		M_EB	72	1
M_UAS	48	1		F_UAS	72	1		M_EB	72	1
M_UAS	48	1		F_UAS	72	1		M_EB	72	1
M_UAS	48	1		F_UAS	72	1		M_EB	72	1
M_UAS	48	1		F_UAS	72	1		M_EB	72	1
M_UAS	48	1		F_UAS	72	1		M_EB	84	1
M_UAS	48	1		F_UAS	72	1		M_EB	84	1
M_UAS	48	1		F_UAS	72	1		M_EB	84	1
M_UAS	48	1		F_UAS	72	1		M_EB	84	1
M_UAS	48	1		F_UAS	72	1		M_EB	84	1
M_UAS	48	1		F_UAS	72	1		M_EB	84	1
M_UAS	48	1		F_UAS	72	1		M_EB	96	1
M_UAS	48	1		F_UAS	72	1
M_UAS	48	1		F_UAS	72	1
M_UAS	48	1		F_UAS	72	1
M_UAS	48	1		F_UAS	72	1
M_UAS	48	1		F_UAS	84	1
M_UAS	48	1		F_UAS	84	1
M_UAS	48	1		F_UAS	84	1
M_UAS	48	1		F_UAS	84	1
M_UAS	48	1		F_UAS	84	1
M_UAS	48	1		F_UAS	84	1
M_UAS	48	1		F_UAS	84	1
M_UAS	48	1		F_UAS	84	1
M_UAS	48	1		F_UAS	84	1
M_UAS	48	1		F_UAS	84	1
M_UAS	48	1		F_UAS	84	1
M_UAS	48	1		F_UAS	84	1
M_UAS	48	1		F_UAS	84	1
M_UAS	48	1		F_UAS	84	1
M_UAS	48	1		F_UAS	84	1
M_UAS	48	1		F_UAS	84	1
M_UAS	48	1		F_UAS	84	1
M_UAS	48	1		F_UAS	84	1
M_UAS	48	1		F_UAS	84	1
M_UAS	48	1		F_UAS	84	1
M_UAS	48	1		F_UAS	84	1
M_UAS	48	1		F_UAS	84	1
M_UAS	48	1		F_UAS	84	1
M_UAS	48	1		F_UAS	84	1
M_UAS	48	1		F_UAS	84	1
M_UAS	48	1		F_UAS	84	1
M_UAS	48	1		F_UAS	84	1
M_UAS	48	1		F_UAS	84	1
M_UAS	48	1		F_UAS	84	1
M_UAS	48	1		F_UAS	84	1
M_UAS	60	1		F_UAS	84	1
M_UAS	60	1		F_UAS	84	1
M_UAS	60	1		F_UAS	84	1
M_UAS	60	1		F_UAS	96	1
M_UAS	60	1		F_UAS	96	1
M_UAS	60	1		F_UAS	96	1
M_UAS	60	1		F_UAS	96	1
M_UAS	60	1		F_UAS	96	1
M_UAS	60	1		F_UAS	96	1
M_UAS	60	1		F_UAS	96	1
M_UAS	60	1		F_UAS	96	1
M_UAS	60	1		F_UAS	96	1
M_UAS	60	1		F_UAS	96	1
M_UAS	60	1		F_UAS	96	1
M_UAS	60	1		F_UAS	96	1
M_UAS	60	1		F_UAS	96	1
M_UAS	60	1		F_UAS	96	1
M_UAS	60	1		F_UAS	96	1
M_UAS	60	1		F_UAS	96	1
M_UAS	60	1		F_UAS	96	1
M_UAS	60	1		F_UAS	96	1
M_UAS	60	1		F_UAS	96	1
M_UAS	60	1		F_UAS	96	1
M_UAS	60	1		F_UAS	96	1
M_UAS	60	1		F_UAS	96	1
M_UAS	60	1		F_UAS	96	1
M_UAS	60	1		F_UAS	96	1
M_UAS	60	1		F_UAS	96	1
M_UAS	60	1		F_UAS	96	1
M_UAS	60	1		F_UAS	96	1
M_UAS	60	1		F_UAS	96	1
M_UAS	60	1		F_UAS	96	1
M_UAS	60	1		F_UAS	96	1
M_UAS	60	1		F_UAS	96	1
M_UAS	60	1		F_UAS	96	1
M_UAS	60	1		F_UAS	96	1
M_UAS	60	1		F_UAS	108	1
M_UAS	60	1		F_UAS	108	1
M_UAS	60	1		F_UAS	108	1
M_UAS	60	1		F_UAS	108	1
M_UAS	60	1		F_UAS	108	1
M_UAS	60	1		F_UAS	108	1
M_UAS	60	1		F_UAS	108	1
M_UAS	60	1		F_UAS	108	1
M_UAS	60	1		F_UAS	108	1
M_UAS	60	1		F_UAS	108	1
M_UAS	60	1		F_UAS	108	1
M_UAS	60	1		F_UAS	108	1
M_UAS	60	1		F_UAS	108	1
M_UAS	60	1		F_UAS	108	1
M_UAS	60	1		F_UAS	108	1
M_UAS	60	1		F_UAS	108	1
M_UAS	60	1		F_UAS	132	1
M_UAS	60	1		F_UAS	132	1
M_UAS	60	1		F_UAS	132	1
M_UAS	60	1		F_UAS	132	1
M_UAS	72	1		F_UAS	48	1
M_UAS	72	1		F_UAS	60	1
M_UAS	72	1		F_UAS	60	1
M_UAS	72	1		F_UAS	60	1
M_UAS	72	1		F_UAS	60	1
M_UAS	84	1		F_UAS	60	1
				F_UAS	60	1
				F_UAS	60	1
				F_UAS	60	1
				F_UAS	60	1
				F_UAS	60	1
				F_UAS	60	1
				F_UAS	60	1
				F_UAS	72	1
				F_UAS	72	1
				F_UAS	72	1
				F_UAS	72	1
				F_UAS	72	1
				F_UAS	72	1
				F_UAS	72	1
				F_UAS	72	1
				F_UAS	72	1
				F_UAS	72	1
				F_UAS	72	1
				F_UAS	72	1
				F_UAS	72	1
				F_UAS	72	1
				F_UAS	72	1
				F_UAS	72	1
				F_UAS	72	1
				F_UAS	72	1
				F_UAS	72	1
				F_UAS	72	1
				F_UAS	72	1
				F_UAS	72	1
				F_UAS	72	1
				F_UAS	72	1
				F_UAS	72	1
				F_UAS	72	1
				F_UAS	72	1
				F_UAS	72	1
				F_UAS	72	1
				F_UAS	72	1
				F_UAS	72	1
				F_UAS	72	1
				F_UAS	72	1
				F_UAS	72	1
				F_UAS	72	1
				F_UAS	84	1
				F_UAS	84	1
				F_UAS	84	1
				F_UAS	84	1
				F_UAS	84	1
				F_UAS	84	1
				F_UAS	84	1
				F_UAS	84	1
				F_UAS	84	1
				F_UAS	84	1
				F_UAS	84	1
				F_UAS	84	1
				F_UAS	84	1
				F_UAS	84	1
				F_UAS	84	1
				F_UAS	84	1
				F_UAS	84	1
				F_UAS	84	1
				F_UAS	84	1
				F_UAS	84	1
				F_UAS	84	1
				F_UAS	84	1
				F_UAS	84	1
				F_UAS	84	1
				F_UAS	84	1
				F_UAS	84	1
				F_UAS	84	1
				F_UAS	84	1
				F_UAS	84	1
				F_UAS	84	1
				F_UAS	84	1
				F_UAS	84	1
				F_UAS	84	1
				F_UAS	84	1
				F_UAS	84	1
				F_UAS	84	1
				F_UAS	84	1
				F_UAS	84	1
				F_UAS	84	1
				F_UAS	84	1
				F_UAS	84	1
				F_UAS	84	1
				F_UAS	84	1
				F_UAS	84	1
				F_UAS	84	1
				F_UAS	84	1
				F_UAS	84	1
				F_UAS	84	1
				F_UAS	84	1
				F_UAS	84	1
				F_UAS	84	1
				F_UAS	84	1
				F_UAS	84	1
				F_UAS	84	1
				F_UAS	84	1
				F_UAS	84	1
				F_UAS	84	1
				F_UAS	84	1
				F_UAS	84	1
				F_UAS	84	1
				F_UAS	84	1
				F_UAS	96	1
				F_UAS	96	1
				F_UAS	96	1
				F_UAS	96	1
				F_UAS	96	1
				F_UAS	96	1
				F_UAS	96	1
				F_UAS	96	1
				F_UAS	96	1
				F_UAS	96	1
				F_UAS	96	1
				F_UAS	96	1
				F_UAS	96	1
				F_UAS	96	1
				F_UAS	96	1
				F_UAS	96	1
				F_UAS	96	1
				F_UAS	96	1
				F_UAS	96	1
				F_UAS	96	1
				F_UAS	96	1
				F_UAS	96	1
				F_UAS	96	1
				F_UAS	96	1
				F_UAS	96	1
				F_UAS	96	1
				F_UAS	96	1
				F_UAS	96	1
				F_UAS	96	1
				F_UAS	96	1
				F_UAS	96	1
				F_UAS	96	1
				F_UAS	96	1
				F_UAS	96	1
				F_UAS	96	1
				F_UAS	96	1
				F_UAS	96	1
				F_UAS	96	1
				F_UAS	96	1
				F_UAS	96	1
				F_UAS	96	1
				F_UAS	96	1
				F_UAS	96	1
				F_UAS	96	1
				F_UAS	96	1
				F_UAS	96	1
				F_UAS	108	1
				F_UAS	108	1
				F_UAS	108	1
				F_UAS	108	1
				F_UAS	108	1
				F_UAS	108	1
				F_UAS	108	1
				F_UAS	108	1
				F_UAS	108	1
				F_UAS	108	1
				F_UAS	108	1
				F_UAS	108	1
				F_UAS	108	1
				F_UAS	108	1
				F_UAS	108	1
				F_UAS	108	1
				F_UAS	108	1
				F_UAS	108	1
				F_UAS	108	1
				F_UAS	108	1
				F_UAS	108	1
				F_UAS	108	1
				F_UAS	120	1
				F_UAS	120	1
				F_UAS	120	1
				F_UAS	120	1
				F_UAS	120	1
				F_UAS	120	1
				F_UAS	120	1
				F_UAS	120	1

## Sheet: Oregon-R STVresistance
genotype	time	event		Oregon-R starvation resistance
M	24	1		M = male, F = female
M	48	1
M	48	1
M	48	1
M	48	1
M	48	1
M	48	1
M	60	1
M	60	1
M	60	1		time = hours post-starvation, event = a death
M	60	1
M	60	1
M	60	1
M	60	1
M	60	1
M	60	1
M	60	1
M	60	1
M	60	1
M	60	1
M	60	1
M	60	1
M	60	1
M	60	1
M	60	1
M	60	1
M	60	1
M	60	1
M	60	1
M	60	1
M	60	1
M	60	1
M	60	1
M	60	1
M	60	1
M	72	1
M	72	1
M	72	1
M	72	1
M	72	1
M	72	1
M	72	1
M	72	1
M	72	1
M	72	1
M	72	1
M	72	1
M	72	1
M	72	1
M	72	1
M	72	1
M	72	1
M	72	1
M	72	1
M	72	1
M	72	1
M	72	1
M	72	1
M	72	1
M	72	1
M	72	1
M	72	1
M	72	1
M	72	1
M	72	1
M	72	1
M	72	1
M	72	1
M	72	1
M	72	1
M	72	1
M	72	1
M	72	1
M	72	1
M	72	1
M	72	1
M	72	1
M	72	1
M	72	1
M	72	1
M	72	1
M	72	1
M	72	1
M	72	1
M	72	1
M	72	1
M	72	1
M	72	1
M	72	1
M	72	1
M	72	1
M	72	1
M	72	1
M	72	1
M	72	1
M	72	1
M	72	1
M	72	1
M	72	1
M	84	1
M	84	1
M	84	1
M	84	1
M	84	1
M	84	1
M	84	1
M	84	1
M	84	1
M	84	1
M	84	1
M	84	1
M	84	1
M	84	1
M	84	1
M	84	1
M	84	1
M	84	1
M	84	1
M	84	1
M	84	1
M	84	1
M	84	1
M	84	1
M	84	1
M	84	1
M	84	1
M	84	1
M	84	1
M	84	1
M	84	1
M	84	1
M	84	1
M	84	1
M	84	1
M	84	1
M	84	1
M	84	1
M	84	1
M	84	1
M	96	1
M	96	1
M	96	1
M	96	1
M	96	1
M	96	1
M	96	1
M	96	1
M	96	1
M	96	1
M	96	1
M	96	1
M	108	1
M	108	1
M	108	1
M	108	1
M	108	1
F	48	1
F	48	1
F	48	1
F	60	1
F	60	1
F	60	1
F	72	1
F	72	1
F	72	1
F	72	1
F	72	1
F	72	1
F	72	1
F	72	1
F	72	1
F	84	1
F	84	1
F	84	1
F	84	1
F	84	1
F	84	1
F	84	1
F	84	1
F	84	1
F	84	1
F	84	1
F	84	1
F	84	1
F	84	1
F	84	1
F	84	1
F	84	1
F	84	1
F	84	1
F	84	1
F	84	1
F	84	1
F	84	1
F	84	1
F	96	1
F	96	1
F	96	1
F	96	1
F	96	1
F	96	1
F	96	1
F	96	1
F	96	1
F	96	1
F	96	1
F	96	1
F	96	1
F	96	1
F	96	1
F	96	1
F	96	1
F	96	1
F	96	1
F	96	1
F	96	1
F	96	1
F	96	1
F	96	1
F	96	1
F	96	1
F	96	1
F	96	1
F	96	1
F	96	1
F	96	1
F	96	1
F	96	1
F	96	1
F	96	1
F	96	1
F	96	1
F	96	1
F	96	1
F	108	1
F	108	1
F	108	1
F	108	1
F	108	1
F	108	1
F	108	1
F	108	1
F	108	1
F	108	1
F	108	1
F	108	1
F	108	1
F	108	1
F	108	1
F	108	1
F	108	1
F	108	1
F	108	1
F	108	1
F	108	1
F	108	1
F	108	1
F	108	1
F	108	1
F	108	1
F	108	1
F	108	1
F	108	1
F	108	1
F	108	1
F	108	1
F	108	1
F	108	1
F	108	1
F	108	1
F	108	1
F	108	1
F	108	1
F	108	1
F	108	1
F	108	1
F	108	1
F	108	1
F	108	1
F	108	1
F	108	1
F	108	1
F	108	1
F	108	1
F	108	1
F	108	1
F	108	1
F	108	1
F	108	1
F	108	1
F	120	1
F	120	1
F	120	1
F	120	1
F	120	1
F	120	1
F	120	1
F	120	1
F	120	1
F	120	1
F	120	1
F	120	1
F	120	1
F	120	1
F	120	1
F	120	1
F	120	1
F	120	1
F	120	1
F	120	1
F	120	1
F	120	1
F	120	1
F	120	1
F	120	1
F	120	1
F	120	1
F	120	1
F	120	1
F	120	1
F	120	1
F	120	1
F	120	1
F	120	1
F	132	1
F	132	1
F	132	1
F	132	1
F	132	1
F	132	1
F	132	1
F	132	1
F	132	1
F	132	1
F	132	1
F	132	1
F	132	1
F	132	1
F	132	1
F	132	1
F	132	1
F	132	1
F	132	1
F	132	1
F	132	1
F	144	1
F	144	1
F	144	1
F	144	1
F	144	1
F	144	1
F	144	1
F	144	1
F	144	1
F	144	1
F	144	1
F	144	1

## Sheet: CMW STVresistance
genotype	time	event		Country Mill Winery (CMW) starvation resistance
M	36	1		M = male, F = female
M	36	1
M	36	1
M	36	1
M	48	1
M	48	1
M	48	1
M	48	1
M	48	1
M	48	1		time = hours post-starvation, event = a death
M	48	1
M	48	1
M	48	1
M	48	1
M	48	1
M	48	1
M	48	1
M	48	1
M	48	1
M	48	1
M	48	1
M	48	1
M	48	1
M	48	1
M	48	1
M	48	1
M	48	1
M	48	1
M	48	1
M	48	1
M	48	1
M	60	1
M	60	1
M	60	1
M	60	1
M	60	1
M	60	1
M	60	1
M	60	1
M	60	1
M	60	1
M	60	1
M	60	1
M	60	1
M	60	1
M	60	1
M	60	1
M	60	1
M	60	1
M	60	1
M	60	1
M	60	1
M	60	1
M	60	1
M	60	1
M	60	1
M	60	1
M	60	1
M	60	1
M	60	1
M	60	1
M	60	1
M	60	1
M	60	1
M	60	1
M	60	1
M	60	1
M	60	1
M	60	1
M	60	1
M	60	1
M	60	1
M	60	1
M	60	1
M	60	1
M	60	1
M	60	1
M	60	1
M	60	1
M	60	1
M	60	1
M	60	1
M	60	1
M	60	1
M	60	1
M	60	1
M	60	1
M	60	1
M	60	1
M	60	1
M	60	1
M	60	1
M	60	1
M	60	1
M	60	1
M	60	1
M	60	1
M	60	1
M	60	1
M	60	1
M	60	1
M	60	1
M	60	1
M	60	1
M	60	1
M	60	1
M	60	1
M	60	1
M	60	1
M	60	1
M	60	1
M	60	1
M	60	1
M	60	1
M	72	1
M	72	1
M	72	1
M	72	1
M	72	1
M	72	1
M	72	1
M	72	1
M	72	1
M	72	1
M	72	1
M	72	1
M	72	1
M	72	1
M	72	1
M	72	1
M	72	1
M	72	1
M	72	1
M	72	1
M	72	1
M	72	1
M	72	1
M	72	1
M	72	1
M	72	1
M	72	1
M	72	1
M	72	1
M	72	1
M	72	1
M	72	1
M	72	1
M	72	1
M	72	1
M	72	1
M	72	1
M	72	1
M	72	1
M	72	1
M	72	1
M	72	1
M	72	1
M	72	1
M	72	1
M	72	1
M	72	1
M	72	1
M	72	1
M	72	1
M	72	1
M	72	1
M	72	1
M	72	1
M	72	1
M	72	1
M	72	1
M	72	1
M	72	1
M	72	1
M	72	1
M	72	1
M	72	1
M	72	1
M	72	1
M	72	1
M	72	1
M	72	1
M	72	1
M	72	1
M	72	1
M	72	1
M	72	1
M	72	1
M	72	1
M	72	1
M	72	1
M	72	1
M	72	1
M	72	1
M	72	1
M	72	1
M	84	1
M	84	1
M	84	1
M	84	1
M	84	1
M	84	1
M	84	1
M	84	1
M	84	1
M	84	1
M	84	1
M	84	1
M	84	1
M	84	1
M	84	1
M	84	1
M	84	1
M	84	1
M	84	1
M	84	1
M	84	1
M	84	1
M	84	1
M	84	1
M	84	1
M	84	1
M	84	1
M	84	1
M	84	1
M	84	1
M	84	1
M	84	1
M	84	1
M	84	1
M	84	1
M	84	1
M	84	1
M	84	1
M	84	1
M	84	1
M	84	1
M	84	1
M	84	1
M	84	1
M	84	1
M	84	1
M	84	1
M	84	1
M	84	1
M	84	1
M	84	1
M	84	1
M	84	1
M	96	1
M	96	1
M	96	1
M	96	1
M	108	1
M	108	1
M	108	1
M	108	1
F	48	1
F	48	1
F	48	1
F	60	1
F	60	1
F	60	1
F	60	1
F	60	1
F	60	1
F	60	1
F	60	1
F	60	1
F	60	1
F	60	1
F	60	1
F	60	1
F	72	1
F	72	1
F	72	1
F	72	1
F	72	1
F	72	1
F	72	1
F	72	1
F	72	1
F	72	1
F	72	1
F	72	1
F	72	1
F	72	1
F	72	1
F	72	1
F	72	1
F	72	1
F	72	1
F	72	1
F	72	1
F	72	1
F	72	1
F	72	1
F	72	1
F	72	1
F	72	1
F	72	1
F	72	1
F	72	1
F	72	1
F	72	1
F	72	1
F	72	1
F	72	1
F	72	1
F	72	1
F	72	1
F	72	1
F	72	1
F	72	1
F	72	1
F	72	1
F	72	1
F	72	1
F	72	1
F	84	1
F	84	1
F	84	1
F	84	1
F	84	1
F	84	1
F	84	1
F	84	1
F	84	1
F	84	1
F	84	1
F	84	1
F	84	1
F	84	1
F	84	1
F	84	1
F	84	1
F	84	1
F	84	1
F	84	1
F	84	1
F	84	1
F	84	1
F	84	1
F	84	1
F	84	1
F	84	1
F	84	1
F	84	1
F	84	1
F	84	1
F	84	1
F	84	1
F	84	1
F	84	1
F	84	1
F	84	1
F	84	1
F	96	1
F	96	1
F	96	1
F	96	1
F	96	1
F	96	1
F	96	1
F	96	1
F	96	1
F	108	1
F	108	1
F	108	1
F	108	1
F	108	1
F	120	1
F	120	1
F	132	1
F	132	1

## Sheet: Mel c2.2 STVresistance
genotype	time	event		Mel c2.2 STVresistance
M	12	1		M = male, F = female
M	60	1
M	72	1
M	72	1
M	72	1
M	72	1
M	72	1
M	72	1
M	72	1
M	72	1		time = hours post-starvation, event = a death
M	72	1
M	72	1
M	84	1
M	84	1
M	84	1
M	84	1
M	84	1
M	84	1
M	84	1
M	84	1
M	84	1
M	84	1
M	84	1
M	84	1
M	84	1
M	84	1
M	84	1
M	84	1
M	84	1
M	84	1
M	84	1
M	84	1
M	84	1
M	84	1
M	84	1
M	84	1
M	84	1
M	84	1
M	84	1
M	84	1
M	84	1
M	84	1
M	84	1
M	84	1
M	96	1
M	96	1
M	96	1
M	96	1
M	96	1
M	96	1
M	96	1
M	96	1
M	96	1
M	96	1
M	96	1
M	96	1
M	96	1
M	96	1
M	96	1
M	96	1
M	96	1
M	96	1
M	96	1
M	96	1
M	96	1
M	96	1
M	96	1
M	96	1
M	96	1
M	96	1
M	96	1
M	96	1
M	96	1
M	96	1
M	96	1
M	96	1
M	96	1
M	96	1
M	96	1
M	96	1
M	96	1
M	96	1
M	96	1
M	96	1
M	96	1
M	96	1
M	96	1
M	96	1
M	96	1
M	96	1
M	96	1
M	96	1
M	108	1
M	108	1
M	108	1
M	108	1
M	108	1
M	108	1
M	108	1
M	108	1
M	108	1
M	108	1
M	108	1
M	108	1
M	108	1
M	108	1
M	108	1
M	108	1
M	108	1
M	108	1
M	108	1
M	108	1
M	108	1
M	108	1
M	108	1
M	108	1
M	108	1
M	108	1
M	108	1
M	108	1
M	108	1
M	108	1
M	108	1
M	108	1
M	108	1
M	108	1
M	108	1
M	108	1
M	120	1
M	120	1
M	120	1
M	120	1
M	120	1
M	120	1
M	120	1
M	120	1
M	120	1
M	120	1
M	120	1
M	120	1
M	120	1
M	132	1
M	132	1
M	132	1
F	36	1
F	60	1
F	60	1
F	72	1
F	84	1
F	84	1
F	84	1
F	84	1
F	84	1
F	96	1
F	96	1
F	96	1
F	96	1
F	96	1
F	108	1
F	108	1
F	108	1
F	108	1
F	108	1
F	108	1
F	108	1
F	108	1
F	108	1
F	108	1
F	120	1
F	120	1
F	120	1
F	120	1
F	120	1
F	120	1
F	120	1
F	120	1
F	120	1
F	120	1
F	120	1
F	120	1
F	120	1
F	120	1
F	132	1
F	132	1
F	132	1
F	132	1
F	132	1
F	144	1
F	144	1
F	144	1
F	144	1
F	144	1
F	144	1
F	144	1
F	144	1
F	144	1
F	144	1
F	156	1
F	156	1

## Sheet: Mel c2.3 STVresistance
genotype	time	event		Mel c2.3 STVresistance
M	48	1		M = male, F = female
M	48	1
M	60	1
M	60	1
M	60	1
M	60	1
M	60	1
M	60	1
M	60	1
M	60	1		time = hours post-starvation, event = a death
M	60	1
M	60	1
M	60	1
M	60	1
M	60	1
M	60	1
M	72	1
M	72	1
M	72	1
M	72	1
M	72	1
M	72	1
M	72	1
M	72	1
M	72	1
M	72	1
M	72	1
M	72	1
M	72	1
M	72	1
M	72	1
M	72	1
M	72	1
M	72	1
M	72	1
M	72	1
M	72	1
M	72	1
M	72	1
M	72	1
M	72	1
M	72	1
M	72	1
M	72	1
M	72	1
M	72	1
M	72	1
M	72	1
M	72	1
M	72	1
M	84	1
M	84	1
M	84	1
M	84	1
M	84	1
M	84	1
M	84	1
M	84	1
M	84	1
M	84	1
M	84	1
M	84	1
M	84	1
M	84	1
M	84	1
M	84	1
M	84	1
M	84	1
M	84	1
M	84	1
M	84	1
M	84	1
M	84	1
M	84	1
M	84	1
M	84	1
M	84	1
M	84	1
M	84	1
M	84	1
M	84	1
M	84	1
M	84	1
M	84	1
M	84	1
M	84	1
M	84	1
M	84	1
M	84	1
M	84	1
M	84	1
M	84	1
M	84	1
M	84	1
M	84	1
M	84	1
M	84	1
M	84	1
M	84	1
M	84	1
M	84	1
M	84	1
M	84	1
M	84	1
M	84	1
M	84	1
M	84	1
M	84	1
M	96	1
M	96	1
M	96	1
M	96	1
M	96	1
M	96	1
M	96	1
M	96	1
M	96	1
M	96	1
M	96	1
M	96	1
M	96	1
M	96	1
M	96	1
M	96	1
M	96	1
M	96	1
M	96	1
M	96	1
M	96	1
M	96	1
M	96	1
M	96	1
M	96	1
M	96	1
M	96	1
M	96	1
M	96	1
M	96	1
M	108	1
M	108	1
M	108	1
M	108	1
M	108	1
M	108	1
M	108	1
M	108	1
M	108	1
M	108	1
M	108	1
M	120	1
M	120	1
M	120	1
M	120	1
M	180	1
F	36	1
F	48	1
F	60	1
F	60	1
F	60	1
F	72	1
F	72	1
F	72	1
F	72	1
F	72	1
F	84	1
F	84	1
F	84	1
F	84	1
F	84	1
F	84	1
F	84	1
F	84	1
F	84	1
F	84	1
F	84	1
F	84	1
F	84	1
F	84	1
F	84	1
F	84	1
F	84	1
F	84	1
F	84	1
F	84	1
F	84	1
F	84	1
F	96	1
F	96	1
F	96	1
F	96	1
F	96	1
F	96	1
F	96	1
F	96	1
F	96	1
F	96	1
F	96	1
F	96	1
F	96	1
F	96	1
F	96	1
F	96	1
F	96	1
F	96	1
F	96	1
F	96	1
F	96	1
F	96	1
F	96	1
F	96	1
F	108	1
F	108	1
F	108	1
F	108	1
F	108	1
F	108	1
F	108	1
F	108	1
F	108	1
F	108	1
F	108	1
F	108	1
F	108	1
F	108	1
F	108	1
F	108	1
F	108	1
F	108	1
F	108	1
F	108	1
F	108	1
F	108	1
F	108	1
F	108	1
F	120	1
F	120	1
F	120	1
F	120	1
F	120	1
F	120	1
F	120	1
F	120	1
F	120	1
F	120	1
F	120	1
F	120	1
F	120	1
F	120	1
F	120	1
F	120	1
F	120	1
F	120	1
F	120	1
F	120	1
F	132	1
F	132	1
F	132	1
F	132	1
F	132	1
F	144	1
F	144	1
F	144	1
F	156	1
F	180	1

[truncated: 11 more sheets: cg>bmm-RNAi STVresistance, Mex>bmm-RNAi STVresistance, dMef2>bmm-RNAi STVresistance, da>bmm-RNAi - STVresistance, tj>bmm-RNAi - STVresistance, repo>bmm-RNAi - STVresistance, r4>bmm-RNAi - STVresistance, nsyb>bmm-RNAi - STVresistance, c587>double UAS - STVresistance, elav>double UAS - STVresistance, bmm1 - male fertility]
